# Supplementary material for: 15α,20β-Dihydr­oxy-6β-meth­oxy-6,7-seco-6,20-ep­oxy-1,7-olide-ent-kaur-16-ene
Source: Acta Crystallogr Sect E Struct Rep Online. 2010 Mar 27;66(Pt 4):o930. doi: 10.1107/S1600536810010573 (PMC2984011; doi:10.1107/S1600536810010573)
Supplement: Supplementary file 2 [file e-66-0o930-Isup2.hkl]

# 
# h,k,l, Fc-squared, Fo-squared, sigma(Fo-squared) and status flag 
# 
data_I
_shelx_title ' BO467 in P2(1)' 
_shelx_refln_list_code          4 
_shelx_F_calc_maximum      180.52 
_exptl_crystal_F_000       816.00 
_reflns_d_resolution_high  0.7700 
 
loop_ 
 _symmetry_equiv_pos_as_xyz 
 'x, y, z' 
 '-x, y+1/2, -z' 
 
_cell_length_a    13.1451 
_cell_length_b    10.7874 
_cell_length_c    14.0739 
_cell_angle_alpha  90.000 
_cell_angle_beta  105.553 
_cell_angle_gamma  90.000 
 
_shelx_F_squared_multiplier     1.000 
 
loop_ 
 _refln_index_h 
 _refln_index_k 
 _refln_index_l 
 _refln_F_squared_calc 
 _refln_F_squared_meas 
 _refln_F_squared_sigma 
 _refln_observed_status 
   2   0   0    30412.24    27909.30    446.34 o 
   3   0   0      680.87      628.90      8.95 o 
   4   0   0     1658.23     1602.40     17.43 o 
   5   0   0     3559.32     3905.47     45.57 o 
   6   0   0      127.37      107.95      6.29 o 
   7   0   0     1374.33     1475.55     94.69 o 
   8   0   0       16.26       12.99      2.89 o 
   9   0   0      542.44      459.06     58.86 o 
  10   0   0       15.41       13.39      3.74 o 
  11   0   0      356.57      360.62     15.72 o 
  12   0   0      221.12      193.19     12.28 o 
  13   0   0       92.08       97.63     12.36 o 
  14   0   0      229.61      234.69     26.32 o 
  15   0   0       52.10       47.54      6.86 o 
  16   0   0       17.09        9.01      8.36 o 
   2   1   0     1740.85     1686.49     16.28 o 
   3   1   0     6551.69     6618.14     54.87 o 
   4   1   0     1478.90     1448.04     14.38 o 
   5   1   0     1120.62     1078.97     12.78 o 
   6   1   0      152.40      147.37      4.21 o 
   7   1   0       17.88       21.14      1.98 o 
   8   1   0      196.69      179.20      5.45 o 
   9   1   0       87.81       75.93      5.78 o 
  10   1   0      132.58      134.07      6.02 o 
  11   1   0      541.07      513.74     12.88 o 
  12   1   0      520.05      503.36     10.89 o 
  13   1   0      363.60      356.33      9.76 o 
  14   1   0      122.90      138.53      8.40 o 
  15   1   0       45.15       43.85      5.12 o 
  16   1   0      146.82      147.69     11.21 o 
   0   2   0    19748.93    19700.88    386.51 o 
   1   2   0     2781.76     2717.44     25.14 o 
   2   2   0     1299.64     1351.56     12.92 o 
   3   2   0     3688.91     3667.33     25.53 o 
   4   2   0     1577.87     1556.18     17.06 o 
   5   2   0      885.54      906.95      9.90 o 
   6   2   0      454.36      483.21      8.87 o 
   7   2   0      587.92      597.97      8.39 o 
   8   2   0       96.12      109.57      4.38 o 
   9   2   0      664.57      642.48     10.82 o 
  10   2   0       49.47       45.32      4.52 o 
  11   2   0      227.78      196.13      7.94 o 
  12   2   0        0.99        3.65      2.76 o 
  13   2   0      297.72      308.92     13.31 o 
  14   2   0      217.89      228.21      8.66 o 
  15   2   0       53.91       52.60      8.37 o 
  16   2   0       55.28       54.98      7.00 o 
   1   3   0      459.67      455.17      4.55 o 
   2   3   0     3626.34     3713.01     20.56 o 
   3   3   0      378.03      345.37      4.24 o 
   4   3   0     1721.73     1788.43     17.22 o 
   5   3   0     1100.50     1142.59     10.79 o 
   6   3   0      911.58      929.64     15.00 o 
   7   3   0       83.04       69.17      3.35 o 
   8   3   0      375.76      367.69      8.66 o 
   9   3   0       49.54       40.17      3.12 o 
  10   3   0      763.83      758.07     15.83 o 
  11   3   0      121.30      111.10      6.41 o 
  12   3   0       75.42       85.14      5.07 o 
  13   3   0       95.24       88.25      5.81 o 
  14   3   0       50.71       48.29      6.21 o 
  15   3   0       14.02       16.92      4.61 o 
  16   3   0       34.53       33.26      6.56 o 
   0   4   0     2488.37     2525.86     73.19 o 
   1   4   0     1509.51     1512.43     11.29 o 
   2   4   0      323.29      347.20      5.61 o 
   3   4   0     2381.84     2638.73     28.37 o 
   4   4   0      206.16      196.45      4.64 o 
   5   4   0      263.46      281.50      6.33 o 
   6   4   0      683.57      714.53      9.11 o 
   7   4   0      261.71      258.50      5.71 o 
   8   4   0       11.27        8.59      2.44 o 
   9   4   0     1085.92     1109.79     15.33 o 
  10   4   0      503.93      480.50     14.58 o 
  11   4   0      305.39      287.07      7.98 o 
  12   4   0        5.23        6.63      2.43 o 
  13   4   0       45.47       46.17      4.38 o 
  14   4   0      345.10      353.80     14.43 o 
  15   4   0      123.91      157.88     12.57 o 
   1   5   0     1389.67     1405.78     27.92 o 
   2   5   0      299.42      287.25      4.28 o 
   3   5   0      513.48      521.87      5.41 o 
   4   5   0      720.02      810.02      7.16 o 
   5   5   0     2467.04     2766.38     27.90 o 
   6   5   0       48.73       42.33      3.14 o 
   7   5   0      447.52      469.10     16.03 o 
   8   5   0      117.97      120.84      4.89 o 
   9   5   0       21.87       22.24      2.70 o 
  10   5   0      418.24      451.61     10.26 o 
  11   5   0      497.98      516.55     10.47 o 
  12   5   0      246.84      244.23      9.26 o 
  13   5   0      107.12      113.23     10.71 o 
  14   5   0      125.84      141.36     10.24 o 
  15   5   0       29.56       25.81      6.37 o 
   0   6   0      233.85      208.65     11.95 o 
   1   6   0      166.84      167.70     10.19 o 
   2   6   0      467.25      474.44      4.92 o 
   3   6   0       33.22       31.12      1.38 o 
   4   6   0      134.60      137.52      5.31 o 
   5   6   0     1151.85     1218.34     10.96 o 
   6   6   0      600.05      574.63      8.53 o 
   7   6   0       43.76       29.90      2.94 o 
   8   6   0      463.41      451.63      8.45 o 
   9   6   0      282.48      265.12      8.86 o 
  10   6   0      116.81       94.52      6.44 o 
  11   6   0       14.89       10.49      2.65 o 
  12   6   0      836.17      844.98     24.31 o 
  13   6   0      102.52      114.59      8.39 o 
  14   6   0       49.38       51.58      6.28 o 
   1   7   0       30.85       41.96      5.30 o 
   2   7   0       99.35       99.06      2.55 o 
   3   7   0     1130.60     1206.34     11.59 o 
   4   7   0       18.59       15.65      1.40 o 
   5   7   0     1284.67     1333.24     11.62 o 
   6   7   0      107.44      102.86      4.73 o 
   7   7   0      546.74      535.73     12.61 o 
   8   7   0      347.70      332.02      7.52 o 
   9   7   0      522.80      519.59     10.92 o 
  10   7   0      156.06      150.66      6.98 o 
  11   7   0       49.47       45.57      4.94 o 
  12   7   0       19.95       16.20      4.62 o 
  13   7   0      110.93      116.84      7.92 o 
  14   7   0       35.59       39.35      6.16 o 
   0   8   0      580.73      629.06     20.64 o 
   1   8   0      153.49      143.31      7.72 o 
   2   8   0      599.45      622.88     17.93 o 
   3   8   0      247.92      238.51      2.77 o 
   4   8   0      431.00      413.95      7.93 o 
   5   8   0      188.03      164.18      6.96 o 
   6   8   0       33.04       31.17      3.25 o 
   7   8   0      869.60      843.40     11.23 o 
   8   8   0      360.21      370.62      7.96 o 
   9   8   0       16.57       13.16      2.64 o 
  10   8   0       55.25       54.53      4.97 o 
  11   8   0       85.60       87.40      6.75 o 
  12   8   0       28.67       22.74      4.19 o 
  13   8   0      325.00      387.52     13.06 o 
   1   9   0      934.51      868.20     21.35 o 
   2   9   0      122.67      110.33     10.35 o 
   3   9   0       23.51       21.79      4.42 o 
   4   9   0      860.65      835.34     19.78 o 
   5   9   0      405.84      387.80      6.39 o 
   6   9   0      331.44      330.06      8.26 o 
   7   9   0      100.34       85.12      8.38 o 
   8   9   0       36.86       37.48      3.35 o 
   9   9   0      175.47      174.71      9.56 o 
  10   9   0       27.00       23.96      4.62 o 
  11   9   0       29.80       42.02     10.29 o 
  12   9   0       53.58       73.47     13.29 o 
   0  10   0       58.77       61.39     14.04 o 
   1  10   0      327.84      339.22     12.57 o 
   2  10   0      267.46      254.98     11.17 o 
   3  10   0       95.86       88.58      8.22 o 
   4  10   0      327.64      325.61     14.23 o 
   5  10   0       21.54       17.53      4.70 o 
   6  10   0      140.58      137.81     13.67 o 
   7  10   0       91.32       77.42      9.41 o 
   8  10   0       65.72       81.80     18.55 o 
   9  10   0       52.55       57.80     10.94 o 
  10  10   0       47.55       52.47     19.36 o 
  11  10   0       17.16       16.10      9.80 o 
   1  11   0      473.04      481.48     20.93 o 
   2  11   0      200.87      190.87     17.36 o 
   3  11   0      196.95      197.98     10.62 o 
   4  11   0      351.38      360.55     44.25 o 
   5  11   0      126.46      119.54     21.01 o 
   6  11   0      385.53      419.03     15.07 o 
   7  11   0       15.75        8.07      7.25 o 
   8  11   0       47.50       37.98     10.55 o 
   9  11   0       60.99       73.89     13.26 o 
  10  11   0       20.79       36.11     11.72 o 
   0  12   0       98.43       88.16     23.48 o 
   1  12   0       39.15       38.30      6.25 o 
   2  12   0      152.22      158.59     10.47 o 
   3  12   0      243.90      271.61     16.19 o 
   4  12   0       25.69       17.90      4.16 o 
   5  12   0      157.87      177.58     26.29 o 
   6  12   0        7.68        8.78     10.51 o 
   7  12   0       82.78       78.95     18.97 o 
   8  12   0       48.87       55.74     13.68 o 
   1  13   0       72.09       77.75      8.97 o 
   2  13   0        8.43        7.52      3.85 o 
   3  13   0      159.27      159.87     15.10 o 
   4  13   0       36.81       36.12      6.31 o 
   5  13   0       70.16       71.28     13.26 o 
   6  13   0        4.60        6.69      7.38 o 
 -16   0   1       78.73       71.38     14.04 o 
 -15   0   1        1.71        2.00      2.82 o 
 -14   0   1       50.49       62.95      7.05 o 
 -13   0   1      136.89      116.86     15.25 o 
 -12   0   1        0.84        4.40      3.66 o 
 -11   0   1       20.95       24.43      4.27 o 
 -10   0   1       31.08       25.40      5.15 o 
  -9   0   1       17.45       17.62      4.04 o 
  -8   0   1      485.57      510.15     45.93 o 
  -7   0   1     1489.74     1567.29     35.27 o 
  -6   0   1       69.07       63.29      4.53 o 
  -5   0   1     2579.78     2579.87     51.71 o 
  -4   0   1       42.30       37.64      2.01 o 
  -3   0   1      288.39      266.55     10.14 o 
  -2   0   1        2.38        3.34      0.62 o 
   2   0   1      519.57      524.02      7.72 o 
   3   0   1      553.57      546.45      9.07 o 
   4   0   1      141.72      144.98      4.76 o 
   5   0   1      642.65      691.98     21.61 o 
   6   0   1      285.75      302.76     13.43 o 
   7   0   1      941.02      918.81     18.31 o 
   8   0   1        9.01       16.33      3.98 o 
   9   0   1      197.41      187.67      9.78 o 
  10   0   1      383.02      340.48     15.33 o 
  11   0   1      416.24      396.42     26.91 o 
  12   0   1      471.31      481.77     15.31 o 
  13   0   1      116.33      107.65     13.07 o 
  14   0   1      425.82      403.99     38.32 o 
  15   0   1      164.70      187.02     11.70 o 
  16   0   1       44.83       49.35      7.97 o 
 -16   1   1       18.35       18.44      6.04 o 
 -15   1   1       27.96       17.25      4.09 o 
 -14   1   1       28.23       27.73      3.64 o 
 -13   1   1      113.54      106.59      6.52 o 
 -12   1   1       28.61       30.02      3.64 o 
 -11   1   1      347.01      352.05     12.19 o 
 -10   1   1      122.56      128.52      5.31 o 
  -9   1   1      445.19      448.25     10.86 o 
  -8   1   1       27.77       23.54      2.12 o 
  -7   1   1      854.38      937.73     12.20 o 
  -6   1   1     2107.44     2267.58     25.06 o 
  -5   1   1     1707.35     1844.56     23.52 o 
  -4   1   1     2084.76     2068.75     24.89 o 
  -3   1   1     3624.51     3766.74     36.10 o 
  -2   1   1     1111.77     1078.69     12.74 o 
   1   1   1     1867.73     1696.19     48.63 o 
   2   1   1     2541.28     2523.13     24.61 o 
   3   1   1     3332.52     3242.33     37.01 o 
   4   1   1     1772.00     1922.75     16.04 o 
   5   1   1      255.87      253.17      4.85 o 
   6   1   1     2173.30     2406.61     26.36 o 
   7   1   1      898.56      911.52     12.98 o 
   8   1   1     1214.01     1291.00     16.66 o 
   9   1   1      140.98      138.10      7.34 o 
  10   1   1      221.57      220.37      6.97 o 
  11   1   1      201.16      181.90      7.77 o 
  12   1   1       19.86       15.74      2.98 o 
  13   1   1       71.03       67.11      6.23 o 
  14   1   1       47.49       42.91      4.83 o 
  15   1   1       52.60       53.79      6.14 o 
  16   1   1       44.26       43.67      6.23 o 
 -16   2   1       89.04       85.66      7.64 o 
 -15   2   1      215.47      223.65     10.49 o 
 -14   2   1      123.19      126.01      9.18 o 
 -13   2   1       83.01       76.02      5.91 o 
 -12   2   1      283.13      267.44      7.90 o 
 -11   2   1        6.46        4.99      2.68 o 
 -10   2   1      281.10      276.36      7.42 o 
  -9   2   1      417.54      435.13     17.03 o 
  -8   2   1       64.82       66.14      3.28 o 
  -7   2   1      613.90      641.92     12.59 o 
  -6   2   1      372.45      386.83      7.48 o 
  -5   2   1      478.79      467.99      6.46 o 
  -4   2   1     1750.69     1804.84     18.05 o 
  -3   2   1      479.56      481.72      5.08 o 
  -2   2   1     5742.42     5749.85     26.67 o 
  -1   2   1      312.43      313.47      5.92 o 
   0   2   1     2259.09     2178.85     16.57 o 
   1   2   1      298.14      270.71      3.37 o 
   2   2   1     1481.67     1437.62     16.18 o 
   3   2   1     8129.30     8342.18     46.56 o 
   4   2   1     1335.77     1294.80     10.38 o 
   5   2   1     3747.82     4103.42     40.54 o 
   6   2   1      195.45      203.57     13.64 o 
   7   2   1      649.54      664.71     12.56 o 
   8   2   1      134.82      132.33      6.05 o 
   9   2   1       54.47       47.55      3.66 o 
  10   2   1      382.64      375.75     14.64 o 
  11   2   1       16.41       18.04      3.13 o 
  12   2   1      195.52      174.45      7.79 o 
  13   2   1      134.50      124.71      7.81 o 
  14   2   1       75.82       83.90      6.52 o 
  15   2   1       87.26       91.91      6.54 o 
 -16   3   1       85.86      100.53      9.00 o 
 -15   3   1       65.40       60.67      7.24 o 
 -14   3   1      364.37      384.98     15.30 o 
 -13   3   1      248.12      235.32      9.22 o 
 -12   3   1       15.05       10.40      2.43 o 
 -11   3   1      274.76      251.50      8.81 o 
 -10   3   1      265.03      275.93      8.27 o 
  -9   3   1      361.83      370.64      7.68 o 
  -8   3   1      241.84      241.92      8.14 o 
  -7   3   1      474.55      477.24      7.34 o 
  -6   3   1      601.98      625.32      7.90 o 
  -5   3   1     8738.32     9781.96     87.07 o 
  -4   3   1      191.89      177.67      3.50 o 
  -3   3   1      655.82      663.28      7.05 o 
  -2   3   1       37.76       39.76      1.69 o 
  -1   3   1       35.72       31.25      1.15 o 
   0   3   1     1739.52     1759.19     13.50 o 
   1   3   1      219.69      203.56      3.03 o 
   2   3   1      372.40      369.15      5.52 o 
   3   3   1      749.39      755.93      9.43 o 
   4   3   1      141.50      155.75      4.49 o 
   5   3   1      320.68      321.86      7.68 o 
   6   3   1       18.83       14.97      1.86 o 
   7   3   1      320.64      322.02      7.68 o 
   8   3   1      717.63      707.88     14.94 o 
   9   3   1      688.23      672.80     11.61 o 
  10   3   1      444.55      424.63      9.31 o 
  11   3   1        2.97        2.92      3.03 o 
  12   3   1       26.46       22.75      3.98 o 
  13   3   1        0.26        5.60      3.04 o 
  14   3   1      124.41      134.37      7.14 o 
  15   3   1       61.23       63.36      7.58 o 
 -15   4   1      138.50      164.36      9.50 o 
 -14   4   1        4.76        6.08      3.46 o 
 -13   4   1       38.73       33.65      4.86 o 
 -12   4   1        9.19       10.45      2.69 o 
 -11   4   1      270.80      270.37     11.07 o 
 -10   4   1     1060.51     1059.90     18.21 o 
  -9   4   1      383.73      379.93      7.32 o 
  -8   4   1      574.00      573.41      8.29 o 
  -7   4   1      157.53      174.25      4.20 o 
  -6   4   1        2.57        4.00      1.30 o 
  -5   4   1     1219.51     1358.95     10.24 o 
  -4   4   1      396.82      418.86      6.14 o 
  -3   4   1     1112.95     1201.24     35.15 o 
  -2   4   1      975.88     1069.78     10.42 o 
  -1   4   1      615.01      611.75      7.76 o 
   0   4   1       23.17       19.11      0.75 o 
   1   4   1      432.24      441.45      5.68 o 
   2   4   1     1452.15     1503.29     13.61 o 
   3   4   1     1560.34     1741.55     17.12 o 
   4   4   1     2265.20     2464.12     23.87 o 
   5   4   1      706.45      781.58      9.00 o 
   6   4   1      413.74      416.13      7.72 o 
   7   4   1      961.85      993.81     13.25 o 
   8   4   1      145.42      130.17      5.14 o 
   9   4   1      604.95      558.58     10.07 o 
  10   4   1       94.89       79.22      5.12 o 
  11   4   1      219.99      208.30     13.12 o 
  12   4   1       72.88       61.58      5.37 o 
  13   4   1        9.50        9.54      3.24 o 
  14   4   1      123.07      135.16      8.89 o 
  15   4   1       59.76       56.45      8.16 o 
 -15   5   1       54.23       45.76      5.95 o 
 -14   5   1       22.31       15.85      3.93 o 
 -13   5   1       78.55       78.60      7.13 o 
 -12   5   1       28.77       17.07      4.11 o 
 -11   5   1       24.49       29.74      3.63 o 
 -10   5   1      753.94      762.39     13.78 o 
  -9   5   1      281.11      269.17      7.39 o 
  -8   5   1     1154.58     1174.29     13.04 o 
  -7   5   1      879.32      916.53     11.68 o 
  -6   5   1     1138.99     1155.12     13.62 o 
  -5   5   1     1866.16     1956.34     19.32 o 
  -4   5   1      121.96      119.89      3.37 o 
  -3   5   1      360.37      382.30      6.27 o 
  -2   5   1      355.67      352.26      4.87 o 
  -1   5   1      959.34     1004.35     12.31 o 
   0   5   1     3126.28     3154.74     36.01 o 
   1   5   1     1649.10     1681.56     34.62 o 
   2   5   1     1676.34     1767.48     21.40 o 
   3   5   1      154.43      131.31      4.02 o 
   4   5   1      307.93      316.82      6.23 o 
   5   5   1      249.66      245.48      6.59 o 
   6   5   1     1070.75     1143.40     13.95 o 
   7   5   1      272.80      278.43      6.54 o 
   8   5   1      118.97       89.76      4.52 o 
   9   5   1      174.19      160.75      5.84 o 
  10   5   1      584.60      600.19     15.57 o 
  11   5   1      187.82      165.36      9.54 o 
  12   5   1       66.63       73.97      5.40 o 
  13   5   1       70.96       78.58      6.88 o 
  14   5   1       20.69       19.00      3.96 o 
  15   5   1       61.61       62.99      8.69 o 
 -15   6   1       35.86       44.49      5.85 o 
 -14   6   1       33.61       43.84      5.83 o 
 -13   6   1       43.04       48.11      6.02 o 
 -12   6   1      218.15      215.53      9.48 o 
 -11   6   1       81.42       74.08      5.89 o 
 -10   6   1      268.85      250.96      8.04 o 
  -9   6   1      393.71      408.79      8.12 o 
  -8   6   1      174.02      163.37      6.15 o 
  -7   6   1      450.46      465.90      8.77 o 
  -6   6   1      664.59      663.77      7.56 o 
  -5   6   1      219.93      219.69      7.01 o 
  -4   6   1       98.00      102.08      4.12 o 
  -3   6   1       60.72       52.36      1.71 o 
  -2   6   1      469.79      486.27      4.65 o 
  -1   6   1     2186.28     2374.56     39.12 o 
   0   6   1       45.80       44.42      4.64 o 
   1   6   1      306.78      305.33      7.45 o 
   2   6   1      308.45      315.65      4.04 o 
   3   6   1      381.09      373.39      5.16 o 
   4   6   1      198.69      190.09      4.34 o 
   5   6   1     1085.11     1179.61     17.61 o 
   6   6   1      795.87      823.27     10.73 o 
   7   6   1      502.44      514.19     13.55 o 
   8   6   1      345.66      339.98      8.81 o 
   9   6   1      213.61      190.21      7.41 o 
  10   6   1      415.13      406.33     10.95 o 
  11   6   1       54.02       48.04      4.54 o 
  12   6   1      156.15      172.54     10.11 o 
  13   6   1       10.93        9.22      3.78 o 
  14   6   1       15.23       11.16      4.63 o 
 -14   7   1       94.45       94.78      7.57 o 
 -13   7   1       59.50       47.30      7.86 o 
 -12   7   1       47.78       44.86      5.46 o 
 -11   7   1      190.41      187.34      8.51 o 
 -10   7   1       66.07       66.37      6.08 o 
  -9   7   1      339.41      356.05      7.67 o 
  -8   7   1      195.66      206.51      7.64 o 
  -7   7   1     1012.17     1090.69     19.21 o 
  -6   7   1      284.05      278.09     14.04 o 
  -5   7   1       26.05       25.65      1.89 o 
  -4   7   1      915.17     1000.92     11.40 o 
  -3   7   1       23.29       20.55      1.41 o 
  -2   7   1      392.69      405.88      8.83 o 
  -1   7   1      349.26      323.17     10.34 o 
   0   7   1       50.00       45.26      5.77 o 
   1   7   1      419.43      400.13     11.73 o 
   2   7   1      186.11      174.47      6.10 o 
   3   7   1      135.41      129.92      3.62 o 
   4   7   1       14.00       13.41      1.61 o 
   5   7   1      639.87      662.52      9.93 o 
   6   7   1      734.77      732.75     12.44 o 
   7   7   1      320.81      303.91      7.15 o 
   8   7   1      264.24      237.80      7.03 o 
   9   7   1      249.35      252.10     10.10 o 
  10   7   1       49.32       51.53      4.04 o 
  11   7   1       86.85       87.57      7.45 o 
  12   7   1       31.69       35.47      6.03 o 
  13   7   1       30.15       27.86      4.87 o 
 -13   8   1       14.50       15.76      4.07 o 
 -12   8   1       87.74       92.37      6.79 o 
 -11   8   1      158.48      183.98      8.88 o 
 -10   8   1       21.85       31.23      4.25 o 
  -9   8   1       84.63       84.52      5.44 o 
  -8   8   1       53.91       48.06      3.62 o 
  -7   8   1       22.13       17.32      3.03 o 
  -6   8   1      392.47      393.44     13.86 o 
  -5   8   1       12.65        9.36      1.90 o 
  -4   8   1      752.46      774.48      8.57 o 
  -3   8   1      240.31      241.90      2.93 o 
  -2   8   1      117.80      120.98      7.02 o 
  -1   8   1     1110.69     1164.51     19.44 o 
   0   8   1      271.19      271.90     21.73 o 
   1   8   1      317.01      326.76     10.90 o 
   2   8   1      314.95      345.88     11.34 o 
   3   8   1      715.31      744.43      8.76 o 
   4   8   1      116.03      107.70      4.36 o 
   5   8   1      665.45      666.57     10.88 o 
   6   8   1      418.76      419.12      9.30 o 
   7   8   1       45.17       53.08      4.08 o 
   8   8   1       80.46       80.72      4.99 o 
   9   8   1       55.91       59.57      4.77 o 
  10   8   1       13.81       10.18      3.22 o 
  11   8   1      150.76      171.71     10.40 o 
  12   8   1      146.05      159.98      8.62 o 
  13   8   1      611.70      723.23     17.51 o 
 -12   9   1       71.09       68.73     11.92 o 
 -11   9   1       45.30       48.95     12.64 o 
 -10   9   1      129.25      116.47     23.18 o 
  -9   9   1       73.72       77.91      5.57 o 
  -8   9   1      117.44      114.67      6.75 o 
  -7   9   1      403.28      403.54      7.81 o 
  -6   9   1      196.81      189.30      5.71 o 
  -5   9   1      424.79      403.37      6.24 o 
  -4   9   1      154.45      143.79      8.38 o 
  -3   9   1     1695.56     1689.72     24.34 o 
  -2   9   1      221.27      216.09     13.68 o 
  -1   9   1      920.21      871.69     21.21 o 
   0   9   1      311.69      291.59     14.65 o 
   1   9   1      676.64      701.82     19.82 o 
   2   9   1      482.18      486.70     16.28 o 
   3   9   1      332.41      314.96     28.02 o 
   4   9   1      209.42      195.68      5.68 o 
   5   9   1      118.99      114.86      7.31 o 
   6   9   1      158.12      136.78      5.33 o 
   7   9   1        6.76        7.96      2.06 o 
   8   9   1      138.24      130.59      5.29 o 
   9   9   1      114.08      112.14      8.15 o 
  10   9   1        5.53        4.33      4.30 o 
  11   9   1       93.58       85.39     12.41 o 
  12   9   1        3.85       13.68      8.00 o 
 -11  10   1        2.33        3.00      7.28 o 
 -10  10   1      195.63      237.16     20.73 o 
  -9  10   1       56.77       53.84     11.46 o 
  -8  10   1       36.40       52.11     11.92 o 
  -7  10   1       68.59       62.55      8.68 o 
  -6  10   1      166.44      145.53     12.98 o 
  -5  10   1      405.44      390.75     18.56 o 
  -4  10   1       19.71       21.73      4.97 o 
  -3  10   1       13.43       14.76      3.62 o 
  -2  10   1      148.81      142.76      8.68 o 
  -1  10   1      419.42      445.53     14.17 o 
   0  10   1      262.73      264.14     19.92 o 
   1  10   1      120.49      109.37      7.79 o 
   2  10   1      148.07      138.20      8.60 o 
   3  10   1      153.43      144.23     12.42 o 
   4  10   1      194.65      184.71      9.88 o 
   5  10   1       70.09       68.94      8.93 o 
   6  10   1       37.15       45.06      7.82 o 
   7  10   1      102.71      102.50     14.61 o 
   8  10   1       17.73       13.42     10.22 o 
   9  10   1      118.34      132.77     15.93 o 
  10  10   1      232.83      248.91     21.45 o 
  11  10   1       79.91       96.72     15.44 o 
 -10  11   1       16.28       20.51     10.94 o 
  -9  11   1      191.36      194.48     19.20 o 
  -8  11   1       14.76       18.38     10.06 o 
  -7  11   1       45.20       46.56     11.79 o 
  -6  11   1       45.43       36.10      6.45 o 
  -5  11   1       95.21      101.74     11.25 o 
  -4  11   1      405.92      413.80     17.31 o 
  -3  11   1      600.36      603.27     31.98 o 
  -2  11   1      185.40      169.59     11.74 o 
  -1  11   1      449.97      440.01     14.86 o 
   0  11   1       36.76       39.15      7.06 o 
   1  11   1       40.21       36.19      5.86 o 
   2  11   1      196.88      205.60     11.41 o 
   3  11   1      216.46      210.97     11.93 o 
   4  11   1      166.20      146.32      9.98 o 
   5  11   1      107.61      104.15     12.05 o 
   6  11   1       14.43       15.61      6.82 o 
   7  11   1       10.62        8.82      3.09 o 
   8  11   1       18.43       14.33     10.97 o 
   9  11   1      116.06      125.65     15.64 o 
  -7  12   1        4.24       10.32      7.31 o 
  -6  12   1      104.41      119.90     14.99 o 
  -5  12   1       16.95       17.25      7.04 o 
  -4  12   1      189.12      202.51     11.11 o 
  -3  12   1      146.21      157.05     10.37 o 
  -2  12   1       20.71       19.93      5.14 o 
  -1  12   1       79.36       70.46      9.73 o 
   0  12   1       89.42       85.07      8.39 o 
   1  12   1       84.74       83.97      8.26 o 
   2  12   1      264.10      276.92     17.13 o 
   3  12   1       48.44       45.95      6.49 o 
   4  12   1       10.23        5.66      3.92 o 
   5  12   1       60.00       64.88     13.72 o 
   6  12   1       31.66       43.46     11.89 o 
   7  12   1       25.25       24.62      9.99 o 
   8  12   1      449.69      549.39     30.50 o 
  -6  13   1       23.37       20.70     11.27 o 
  -5  13   1       49.06       46.04     11.66 o 
  -4  13   1       93.10       91.66     13.22 o 
  -3  13   1       10.33       11.03      4.77 o 
  -2  13   1      283.18      305.37     13.90 o 
  -1  13   1      140.07      135.09     10.29 o 
   0  13   1        9.66       10.74      5.42 o 
   1  13   1       17.95       12.71      4.94 o 
   2  13   1       37.97       38.09      7.08 o 
   3  13   1        7.85        8.26      5.19 o 
   4  13   1       82.94       77.50     14.81 o 
   5  13   1       58.15       46.01     12.24 o 
 -16   0   2       62.77       52.64     12.05 o 
 -15   0   2       20.81       11.55      4.21 o 
 -14   0   2       80.47       84.19      7.54 o 
 -13   0   2      291.50      304.79     14.15 o 
 -12   0   2      228.29      220.65     23.43 o 
 -11   0   2      467.43      433.13     37.07 o 
 -10   0   2     1857.32     1779.05    121.65 o 
  -9   0   2      802.40      790.67     68.52 o 
  -8   0   2       91.31      100.88      8.26 o 
  -7   0   2       71.97       67.24      4.12 o 
  -6   0   2     1016.75     1108.51     34.37 o 
  -5   0   2       72.52       70.89      3.55 o 
  -4   0   2     1388.82     1400.90     38.17 o 
  -3   0   2        7.82        8.53      1.28 o 
  -2   0   2      535.02      518.70     13.31 o 
   0   0   2     6932.88     6728.48     69.87 o 
   1   0   2    32586.62    29729.06    475.74 o 
   2   0   2      113.23      108.48      3.07 o 
   3   0   2     3920.64     3656.60     46.81 o 
   4   0   2      152.39      118.47      5.15 o 
   5   0   2       10.52        9.73      1.81 o 
   6   0   2        3.33        5.11      2.17 o 
   7   0   2      594.44      614.81     19.50 o 
   8   0   2        0.52        2.74      3.19 o 
   9   0   2       88.10       79.12      9.79 o 
  10   0   2       50.39       42.06      6.69 o 
  11   0   2      137.15      142.93      8.88 o 
  12   0   2        4.40       12.07      5.97 o 
  13   0   2       55.82       47.40      8.69 o 
  14   0   2        0.54        4.82      3.57 o 
  15   0   2       70.07       63.68     12.14 o 
 -16   1   2      172.30      178.26     11.06 o 
 -15   1   2       37.40       32.64      6.09 o 
 -14   1   2      256.40      255.52      9.81 o 
 -13   1   2      192.12      201.96      9.27 o 
 -12   1   2      820.04      786.27     14.84 o 
 -11   1   2      210.16      210.00     12.89 o 
 -10   1   2       74.38       84.18      4.34 o 
  -9   1   2      740.28      780.41      9.91 o 
  -8   1   2      655.94      717.85      9.40 o 
  -7   1   2      325.58      345.66      7.05 o 
  -6   1   2      649.45      687.51     11.15 o 
  -5   1   2      388.77      348.63      5.48 o 
  -4   1   2     1464.89     1459.97     11.38 o 
  -3   1   2     1096.94     1083.62     12.95 o 
  -2   1   2     1377.51     1349.67     18.93 o 
  -1   1   2     1151.74     1044.14     10.49 o 
   0   1   2     3123.28     3032.93     25.28 o 
   1   1   2     5441.00     5310.79     39.09 o 
   2   1   2     6213.10     6171.29     42.67 o 
   3   1   2      719.74      696.54      8.42 o 
   4   1   2      221.35      199.77      4.35 o 
   5   1   2      238.19      246.43      6.23 o 
   6   1   2     1283.99     1314.98     26.12 o 
   7   1   2      480.86      449.27     12.82 o 
   8   1   2      184.19      164.06      7.79 o 
   9   1   2      309.23      297.14     12.92 o 
  10   1   2      656.49      644.72     16.89 o 
  11   1   2      507.38      495.69     12.23 o 
  12   1   2      378.88      371.48     10.97 o 
  13   1   2       14.34       13.20      3.16 o 
  14   1   2      235.79      259.65     15.73 o 
  15   1   2      255.04      278.57     12.95 o 
 -16   2   2       19.21       19.57      4.52 o 
 -15   2   2       40.63       44.79      5.82 o 
 -14   2   2      342.12      312.39     13.92 o 
 -13   2   2      132.74      135.11      6.33 o 
 -12   2   2      837.32      804.41     15.25 o 
 -11   2   2      133.71      125.51      5.64 o 
 -10   2   2      625.67      618.58     14.70 o 
  -9   2   2      124.62      138.86      6.60 o 
  -8   2   2      145.17      131.72      7.50 o 
  -7   2   2     1051.84     1134.30     17.60 o 
  -6   2   2     1469.23     1620.13     25.32 o 
  -5   2   2      671.02      674.56      8.35 o 
  -4   2   2     1974.84     1974.33     18.60 o 
  -3   2   2      601.29      599.47      5.92 o 
  -2   2   2     4718.96     4827.44     22.12 o 
  -1   2   2      719.06      729.53     11.44 o 
   0   2   2     2308.80     2212.10     15.34 o 
   1   2   2     6317.23     6229.09     34.42 o 
   2   2   2     2938.87     2901.87     20.85 o 
   3   2   2     1687.51     1802.48     13.96 o 
   4   2   2      687.99      657.92      8.97 o 
   5   2   2     3304.19     3543.92     51.58 o 
   6   2   2      102.67      102.85      5.60 o 
   7   2   2      406.71      403.27      9.23 o 
   8   2   2      204.83      211.53     10.58 o 
   9   2   2      130.71      106.81      6.50 o 
  10   2   2      126.82      131.96     10.75 o 
  11   2   2      341.79      340.11     10.60 o 
  12   2   2       94.34       94.11      7.04 o 
  13   2   2       22.22       21.00      3.37 o 
  14   2   2        0.91        4.20      2.23 o 
  15   2   2      177.83      195.30     10.34 o 
 -16   3   2       12.39       12.22      5.18 o 
 -15   3   2       37.61       31.38      5.05 o 
 -14   3   2       67.29       61.19      6.12 o 
 -13   3   2      137.17      134.35      8.61 o 
 -12   3   2       84.35       90.73      4.91 o 
 -11   3   2      126.70      113.06      5.35 o 
 -10   3   2       83.06       81.35      4.14 o 
  -9   3   2      515.91      506.07      7.21 o 
  -8   3   2      794.35      844.39     12.22 o 
  -7   3   2      354.47      366.34      7.19 o 
  -6   3   2     1306.39     1371.52     27.75 o 
  -5   3   2      720.64      766.11      7.20 o 
  -4   3   2      600.22      640.53      8.36 o 
  -3   3   2     4470.52     4799.92     55.62 o 
  -2   3   2     3922.29     3883.58     24.65 o 
  -1   3   2     5841.34     6068.75     28.49 o 
   0   3   2      407.48      385.71      4.90 o 
   1   3   2     5582.84     5793.03     30.31 o 
   2   3   2     1329.98     1300.59     12.39 o 
   3   3   2     1135.34     1128.45     12.93 o 
   4   3   2      237.23      259.14      5.13 o 
   5   3   2      236.59      261.99      7.21 o 
   6   3   2     1066.29     1160.52     17.15 o 
   7   3   2      124.56      112.52      6.87 o 
   8   3   2      427.91      387.64      8.28 o 
   9   3   2      182.86      194.10     13.11 o 
  10   3   2      664.94      660.20     11.97 o 
  11   3   2      253.00      251.29      9.35 o 
  12   3   2       16.98       16.33      3.26 o 
  13   3   2       71.50       75.96      6.16 o 
  14   3   2      215.58      231.45     15.73 o 
  15   3   2       84.14       91.40      8.18 o 
 -16   4   2        5.90       10.99      4.62 o 
 -15   4   2       63.23       59.73      6.68 o 
 -14   4   2       30.35       30.72      5.20 o 
 -13   4   2        7.65        9.14      3.42 o 
 -12   4   2      137.10      124.43      8.72 o 
 -11   4   2      634.69      656.98     13.66 o 
 -10   4   2      620.18      606.46     10.57 o 
  -9   4   2     1373.37     1388.63     13.93 o 
  -8   4   2      764.97      747.31      7.69 o 
  -7   4   2      722.12      761.32      9.09 o 
  -6   4   2      280.86      310.66      5.26 o 
  -5   4   2      182.50      208.54      5.99 o 
  -4   4   2     5329.30     5995.24     62.75 o 
  -3   4   2     4136.81     4540.69     43.06 o 
  -2   4   2     1219.51     1261.68     14.24 o 
  -1   4   2      754.05      814.13      7.08 o 
   0   4   2      388.53      390.87      5.58 o 
   1   4   2      701.91      729.59      8.12 o 
   2   4   2      400.42      419.05      6.15 o 
   3   4   2     3828.54     4209.59     32.29 o 
   4   4   2      110.22      121.91      4.62 o 
   5   4   2     1659.04     1813.68     41.64 o 
   6   4   2      479.66      502.61     11.72 o 
   7   4   2      366.95      358.47      7.60 o 
   8   4   2     1370.57     1375.12     17.36 o 
   9   4   2      720.34      706.27     19.13 o 
  10   4   2      353.94      331.04     12.07 o 
  11   4   2      126.47      130.76      6.31 o 
  12   4   2      155.93      159.93      8.30 o 
  13   4   2       30.25       28.25      3.96 o 
  14   4   2      169.48      188.39     10.04 o 
  15   4   2       45.61       51.61      7.79 o 
 -15   5   2      169.95      178.30      9.82 o 
 -14   5   2       72.62       69.54      6.54 o 
 -13   5   2       96.79       88.11      6.92 o 
 -12   5   2       64.62       65.87      6.00 o 
 -11   5   2      643.20      661.48     11.00 o 
 -10   5   2      290.25      301.14      6.98 o 
  -9   5   2       25.65       18.92      2.12 o 
  -8   5   2      812.74      823.00     14.77 o 
  -7   5   2      804.87      821.63      9.79 o 
  -6   5   2      404.62      433.46      6.03 o 
  -5   5   2       18.25       20.37      1.66 o 
  -4   5   2     3512.72     3813.49     43.72 o 
  -3   5   2      467.49      481.48      7.38 o 
  -2   5   2       50.40       53.02      2.49 o 
  -1   5   2      139.41      123.17      2.52 o 
   0   5   2      563.62      544.37      6.95 o 
   1   5   2      468.18      455.34      6.89 o 
   2   5   2      547.23      558.93     11.04 o 
   3   5   2      256.71      276.85      5.93 o 
   4   5   2      931.58      999.83     12.67 o 
   5   5   2      133.88      119.78     11.20 o 
   6   5   2      156.26      141.76      7.44 o 
   7   5   2      381.59      363.97      8.84 o 
   8   5   2     1346.03     1352.86     19.60 o 
   9   5   2      851.05      864.58     13.95 o 
  10   5   2       29.97       25.96      3.17 o 
  11   5   2       20.19       14.41      2.79 o 
  12   5   2       36.62       30.02      3.78 o 
  13   5   2       52.03       52.34      5.18 o 
  14   5   2       21.42       25.52      5.32 o 
 -15   6   2       44.21       42.59      5.96 o 
 -14   6   2       79.44       82.27      6.89 o 
 -13   6   2       92.63       91.36      7.13 o 
 -12   6   2      241.93      234.82      9.82 o 
 -11   6   2      186.12      166.86      7.95 o 
 -10   6   2       42.44       38.34      3.51 o 
  -9   6   2       60.79       56.63      4.46 o 
  -8   6   2     1259.33     1283.92     17.66 o 
  -7   6   2        5.59        7.37      1.37 o 
  -6   6   2      776.41      824.31     14.21 o 
  -5   6   2      424.83      414.69      6.25 o 
  -4   6   2       40.60       40.99      2.25 o 
  -3   6   2       70.98       77.33      2.69 o 
  -2   6   2      619.11      600.75      9.14 o 
  -1   6   2      181.00      176.81      3.32 o 
   0   6   2       46.22       45.90      1.84 o 
   1   6   2      326.77      333.60      6.32 o 
   2   6   2       53.15       48.12      3.13 o 
   3   6   2      387.21      366.27     19.43 o 
   4   6   2      178.00      174.19      5.28 o 
   5   6   2      616.20      627.99     14.11 o 
   6   6   2      465.42      506.86     18.98 o 
   7   6   2      167.43      167.15      7.56 o 
   8   6   2      262.48      251.64      7.11 o 
   9   6   2      151.77      152.59      6.07 o 
  10   6   2      106.88      106.07      5.60 o 
  11   6   2        7.25        8.93      2.62 o 
  12   6   2       64.63       60.91      5.65 o 
  13   6   2       27.86       22.11      4.33 o 
  14   6   2       18.77       12.17      4.01 o 
 -14   7   2      125.43      137.74     13.48 o 
 -13   7   2       53.26       49.84      5.87 o 
 -12   7   2        4.58        7.51      3.67 o 
 -11   7   2      154.25      147.99     10.76 o 
 -10   7   2       59.98       51.73      5.26 o 
  -9   7   2      166.04      161.20      5.77 o 
  -8   7   2       10.21       10.31      1.94 o 
  -7   7   2       59.30       59.22      3.92 o 
  -6   7   2      755.39      805.50      9.48 o 
  -5   7   2       74.01       67.06      4.42 o 
  -4   7   2      635.76      657.44      6.04 o 
  -3   7   2      117.91      107.02      3.78 o 
  -2   7   2       10.43        9.85      0.94 o 
  -1   7   2      417.94      443.17     11.73 o 
   0   7   2      254.76      268.95      9.52 o 
   1   7   2       16.52       17.12      1.16 o 
   2   7   2       66.63       64.78      2.28 o 
   3   7   2      198.39      182.33      4.49 o 
   4   7   2      820.54      851.68     13.22 o 
   5   7   2       45.79       41.26      3.27 o 
   6   7   2      447.80      435.01      8.47 o 
   7   7   2      128.31      127.32      6.69 o 
   8   7   2      204.47      180.58      8.70 o 
   9   7   2       99.98       91.13      6.83 o 
  10   7   2       67.62       74.64      5.35 o 
  11   7   2      254.98      258.96      9.30 o 
  12   7   2      460.95      528.75     15.00 o 
  13   7   2       14.19       15.27      4.34 o 
 -13   8   2      304.38      315.50     17.44 o 
 -12   8   2      174.50      170.56     12.05 o 
 -11   8   2       70.41       62.13     12.94 o 
 -10   8   2      104.98      112.23      7.00 o 
  -9   8   2      168.15      172.42      7.74 o 
  -8   8   2      127.80      123.87      5.86 o 
  -7   8   2      981.94     1034.67     12.20 o 
  -6   8   2      282.18      267.69      7.97 o 
  -5   8   2      116.15      103.46      4.89 o 
  -4   8   2      555.08      571.61      8.34 o 
  -3   8   2     1263.98     1298.62      9.08 o 
  -2   8   2      127.70      109.87      6.75 o 
  -1   8   2      952.12      995.49     17.89 o 
   0   8   2      269.77      247.11      9.68 o 
   1   8   2      150.84      162.42      8.30 o 
   2   8   2      239.39      230.79      3.15 o 
   3   8   2      174.89      173.96      5.14 o 
   4   8   2      146.55      163.07      6.09 o 
   5   8   2      799.38      773.73     13.28 o 
   6   8   2       15.89       12.72      2.52 o 
   7   8   2       68.28       68.86      4.68 o 
   8   8   2       18.44       14.20      3.03 o 
   9   8   2      147.28      151.56      6.30 o 
  10   8   2      118.79      110.15     11.58 o 
  11   8   2       84.83       76.94      6.73 o 
  12   8   2       81.57       88.80      9.61 o 
 -12   9   2       36.10       37.94      9.96 o 
 -11   9   2       31.31       33.31      6.26 o 
 -10   9   2        9.66       10.96      3.36 o 
  -9   9   2       31.94       37.89      4.95 o 
  -8   9   2      577.15      562.87     11.40 o 
  -7   9   2       14.39        6.87      1.78 o 
  -6   9   2     1591.53     1573.99     24.93 o 
  -5   9   2       19.29       16.56      2.00 o 
  -4   9   2      182.40      172.30      7.16 o 
  -3   9   2       47.25       42.79      6.17 o 
  -2   9   2      118.56      118.56     10.81 o 
  -1   9   2      419.82      428.04     13.04 o 
   0   9   2      236.33      220.98     13.86 o 
   1   9   2      122.15      118.91      7.89 o 
   2   9   2      308.21      312.11     11.65 o 
   3   9   2      269.90      258.42      7.51 o 
   4   9   2      306.20      305.44     15.76 o 
   5   9   2      247.18      230.30     13.51 o 
   6   9   2      167.18      147.91      6.05 o 
   7   9   2      191.29      210.08      7.34 o 
   8   9   2      174.80      171.21      7.47 o 
   9   9   2       73.72       77.71      6.30 o 
  10   9   2      112.48      109.13     15.67 o 
  11   9   2       73.64       69.09     13.78 o 
 -11  10   2      104.24      139.72     17.44 o 
 -10  10   2       75.87       66.55     12.02 o 
  -9  10   2       78.86       78.17     12.47 o 
  -8  10   2      138.37      126.27     14.11 o 
  -7  10   2       61.47       71.74     15.77 o 
  -6  10   2      144.52      145.08     15.08 o 
  -5  10   2       65.98       57.37      8.31 o 
  -4  10   2        0.15        2.95      3.00 o 
  -3  10   2      192.56      182.40     10.89 o 
  -2  10   2      137.77      132.39     12.86 o 
  -1  10   2       19.13       22.29      4.99 o 
   0  10   2       53.10       46.54      5.98 o 
   1  10   2      445.73      435.14     20.91 o 
   2  10   2      104.68      114.77      8.15 o 
   3  10   2       30.64       25.20      5.50 o 
   4  10   2      337.33      354.22     34.97 o 
   5  10   2      260.42      289.97     33.75 o 
   6  10   2       58.12       52.19      8.59 o 
   7  10   2       88.26       85.60     11.07 o 
   8  10   2       35.27       35.43      5.99 o 
   9  10   2      123.51      129.14     15.51 o 
  10  10   2       10.29        9.27      8.29 o 
 -10  11   2        9.44        6.73      6.92 o 
  -9  11   2       15.57       20.44      9.86 o 
  -8  11   2       16.26       20.57      9.99 o 
  -7  11   2        2.10       12.38      9.60 o 
  -6  11   2      126.12      143.18     15.41 o 
  -5  11   2      138.78      136.30      8.41 o 
  -4  11   2      107.55      108.67     10.55 o 
  -3  11   2      108.72      104.36     12.10 o 
  -2  11   2      345.46      362.89     16.65 o 
  -1  11   2      473.90      482.26     15.45 o 
   0  11   2      379.93      379.76     14.18 o 
   1  11   2      177.40      178.79     10.49 o 
   2  11   2      142.89      139.70      9.96 o 
   3  11   2      178.36      195.95     15.17 o 
   4  11   2       48.59       52.25      8.23 o 
   5  11   2      465.53      480.53     22.29 o 
   6  11   2        4.18        4.72      3.32 o 
   7  11   2      136.69      144.67     14.83 o 
   8  11   2      109.09      135.67     27.66 o 
   9  11   2       25.19       25.53      8.88 o 
  -8  12   2       50.21       44.77     11.20 o 
  -7  12   2       71.23       67.33     13.68 o 
  -6  12   2       64.56       62.99     12.96 o 
  -5  12   2      120.66      100.08     13.00 o 
  -4  12   2       85.98      103.94     14.73 o 
  -3  12   2        5.31        7.63      4.84 o 
  -2  12   2        8.53        8.26      7.90 o 
  -1  12   2      123.55      115.62     12.74 o 
   0  12   2       16.00       16.77      5.80 o 
   1  12   2       43.66       35.86      6.67 o 
   2  12   2      136.88      150.38     22.55 o 
   3  12   2      142.16      141.51     12.37 o 
   4  12   2      523.70      584.86     45.40 o 
   5  12   2       39.04       39.56      7.92 o 
   6  12   2      153.05      142.37     23.88 o 
   7  12   2       58.21       63.05     12.87 o 
  -6  13   2      232.33      253.68     68.02 o 
  -5  13   2      303.68      362.42     25.04 o 
  -4  13   2      337.80      329.79     22.92 o 
  -3  13   2      191.45      193.65     11.71 o 
  -2  13   2       21.17       20.81      5.52 o 
  -1  13   2       44.65       45.06      6.44 o 
   0  13   2      226.07      247.67     13.81 o 
   1  13   2       61.68       68.42      8.00 o 
   2  13   2      351.50      379.05     20.27 o 
   3  13   2       18.85       18.69      5.22 o 
   4  13   2       82.23       84.17     12.48 o 
   5  13   2      174.45      187.41     32.62 o 
 -16   0   3      117.72      115.46     15.15 o 
 -15   0   3       21.96       17.08      6.60 o 
 -14   0   3      698.75      734.13     35.48 o 
 -13   0   3      298.50      234.40     22.49 o 
 -12   0   3      197.23      176.61     10.74 o 
 -11   0   3        2.34       14.31      4.07 o 
 -10   0   3      243.95      228.63     12.82 o 
  -9   0   3      547.28      519.95     42.48 o 
  -8   0   3       76.25       56.80      4.31 o 
  -7   0   3      683.23      751.11     33.35 o 
  -6   0   3      567.91      510.87     19.87 o 
  -5   0   3     1559.16     1491.16     62.69 o 
  -3   0   3      149.69      132.64      4.97 o 
  -2   0   3      201.46      189.75      6.33 o 
  -1   0   3     1301.83     1322.51     29.42 o 
   0   0   3       10.10       18.08      3.95 o 
   1   0   3       21.56       15.98      1.53 o 
   2   0   3       31.90       42.06      2.18 o 
   3   0   3      210.92      219.89      5.11 o 
   4   0   3      123.87      104.87      4.43 o 
   5   0   3     2187.48     2226.06     97.71 o 
   6   0   3      350.54      323.15     23.77 o 
   7   0   3       66.58       69.98      7.18 o 
   8   0   3      158.89      148.36     17.02 o 
   9   0   3       40.88       42.04      5.73 o 
  10   0   3     3501.61     3566.66     51.97 o 
  11   0   3      396.60      369.23     13.74 o 
  12   0   3      435.55      421.52     18.71 o 
  13   0   3       79.05       69.71     10.07 o 
  14   0   3      151.73      139.96     11.02 o 
  15   0   3      320.51      329.49     34.46 o 
 -16   1   3        8.42       10.58      8.13 o 
 -15   1   3       49.35       42.07      5.94 o 
 -14   1   3       92.64       88.53      7.23 o 
 -13   1   3       94.46       84.89      5.26 o 
 -12   1   3      389.47      384.14      9.21 o 
 -11   1   3       97.96       96.06      5.03 o 
 -10   1   3      109.43      109.08      5.09 o 
  -9   1   3       80.13       87.81      3.34 o 
  -8   1   3      207.35      196.72      5.31 o 
  -7   1   3     1085.16     1148.63     14.86 o 
  -6   1   3      504.77      585.31      9.54 o 
  -5   1   3     1487.76     1524.57     14.57 o 
  -4   1   3      501.73      561.57      7.51 o 
  -3   1   3     8233.18     8510.97     54.28 o 
  -2   1   3     2788.25     2838.34     26.04 o 
  -1   1   3     2904.58     2813.54     21.65 o 
   0   1   3     2382.13     2379.04     20.56 o 
   1   1   3     1915.91     1846.19     19.43 o 
   2   1   3      132.18      122.85      2.62 o 
   3   1   3      736.87      826.02      9.40 o 
   4   1   3      916.80      952.41     11.44 o 
   5   1   3      519.47      548.64     16.05 o 
   6   1   3      253.55      260.53      8.49 o 
   7   1   3      143.86      112.35      6.91 o 
   8   1   3      645.15      646.67     12.14 o 
   9   1   3       25.80       27.60      3.37 o 
  10   1   3      389.14      377.40     10.71 o 
  11   1   3       20.92       21.59      3.65 o 
  12   1   3        8.49        9.50      2.90 o 
  13   1   3       17.65       15.52      4.06 o 
  14   1   3        0.54        2.84      3.23 o 
  15   1   3       75.59       85.48      7.48 o 
 -16   2   3       53.24       51.65      5.98 o 
 -15   2   3      212.38      235.45     12.24 o 
 -14   2   3       98.50       93.19      6.67 o 
 -13   2   3      157.87      155.14      8.46 o 
 -12   2   3      349.89      325.84      8.17 o 
 -11   2   3       34.81       34.66      3.65 o 
 -10   2   3      104.43      108.32      6.88 o 
  -9   2   3       18.55       27.02      2.90 o 
  -8   2   3      100.89      100.99      5.98 o 
  -7   2   3      425.36      449.38      8.93 o 
  -6   2   3     2620.21     2885.80     39.55 o 
  -5   2   3     3684.54     3734.90     72.45 o 
  -4   2   3      835.76      854.02     10.76 o 
  -3   2   3     4076.54     4199.29     36.47 o 
  -2   2   3     1152.98     1156.51     13.34 o 
  -1   2   3     6998.12     7234.06     49.08 o 
   0   2   3      953.11      944.74     14.25 o 
   1   2   3     3262.71     3342.16     26.76 o 
   2   2   3     4357.51     4658.22     44.55 o 
   3   2   3     5413.26     5794.11     38.10 o 
   4   2   3      747.93      761.60     14.40 o 
   5   2   3      975.38     1062.96     12.99 o 
   6   2   3      101.46       86.68      6.64 o 
   7   2   3      274.61      270.64     11.59 o 
   8   2   3      616.97      619.85     13.16 o 
   9   2   3        9.44       10.63      2.15 o 
  10   2   3      551.63      531.91     14.80 o 
  11   2   3      157.36      161.73      9.98 o 
  12   2   3      276.17      287.68     10.83 o 
  13   2   3       87.88       89.62      6.22 o 
  14   2   3      166.88      171.57     11.44 o 
  15   2   3       58.66       59.21      7.19 o 
 -16   3   3        4.74        4.77      3.65 o 
 -15   3   3      253.19      266.19     18.79 o 
 -14   3   3       89.82       73.10      6.43 o 
 -13   3   3       19.57       19.09      3.79 o 
 -12   3   3       42.66       36.12      3.41 o 
 -11   3   3       40.39       42.05      3.42 o 
 -10   3   3      359.31      361.68      6.45 o 
  -9   3   3      400.70      406.20     11.65 o 
  -8   3   3      408.54      435.19      8.88 o 
  -7   3   3      258.50      261.20      7.46 o 
  -6   3   3      352.16      402.66      6.97 o 
  -5   3   3     2623.89     3005.94     36.42 o 
  -4   3   3      623.51      619.78     10.18 o 
  -3   3   3     1369.73     1396.63     15.94 o 
  -2   3   3      197.20      201.57      2.93 o 
  -1   3   3       37.90       36.74      1.33 o 
   0   3   3      412.60      417.67      4.90 o 
   1   3   3      837.13      836.58      8.48 o 
   2   3   3     2300.46     2366.97     16.92 o 
   3   3   3      148.88      154.12      5.59 o 
   4   3   3     3447.65     3754.81     43.32 o 
   5   3   3     1066.46     1053.86     13.11 o 
   6   3   3      358.35      351.87      9.46 o 
   7   3   3      230.83      220.15     10.31 o 
   8   3   3      155.13      152.68      9.67 o 
   9   3   3      182.30      164.78      8.31 o 
  10   3   3      302.73      294.11     11.27 o 
  11   3   3     1174.94     1195.19     19.36 o 
  12   3   3      133.28      122.02      7.25 o 
  13   3   3        7.86        8.02      3.28 o 
  14   3   3      209.22      242.99      9.78 o 
  15   3   3       73.72       80.46      8.68 o 
 -16   4   3       98.49      109.18      8.84 o 
 -15   4   3      293.94      298.93     11.97 o 
 -14   4   3       46.09       41.66      5.56 o 
 -13   4   3       53.36       42.37      5.35 o 
 -12   4   3       25.13       23.13      4.03 o 
 -11   4   3      439.70      437.18     12.39 o 
 -10   4   3      187.89      173.28      5.14 o 
  -9   4   3      195.29      187.08      4.61 o 
  -8   4   3      871.95      932.71     10.66 o 
  -7   4   3      707.75      732.88      9.08 o 
  -6   4   3      544.72      600.75      9.46 o 
  -5   4   3      364.96      374.85      6.06 o 
  -4   4   3       42.61       41.67      2.20 o 
  -3   4   3      898.65      888.05      9.23 o 
  -2   4   3      564.80      636.65      8.10 o 
  -1   4   3      659.71      701.42      9.83 o 
   0   4   3     3408.19     3660.12     30.38 o 
   1   4   3      549.05      604.52      8.06 o 
   2   4   3      976.33     1111.78     16.93 o 
   3   4   3      241.36      249.95      5.52 o 
   4   4   3     1538.96     1597.42     16.56 o 
   5   4   3      513.50      522.60      9.56 o 
   6   4   3      367.79      337.57     13.35 o 
   7   4   3     1095.80     1095.33     15.38 o 
   8   4   3      401.06      416.48      9.41 o 
   9   4   3      616.91      591.44     12.82 o 
  10   4   3      437.04      421.52     13.66 o 
  11   4   3      220.10      219.11      9.24 o 
  12   4   3       18.82       15.50      3.62 o 
  13   4   3      250.04      245.46     11.93 o 
  14   4   3       52.56       46.67      7.00 o 
 -15   5   3      159.60      172.60     13.51 o 
 -14   5   3       12.62       14.90      3.96 o 
 -13   5   3      155.54      147.28      8.18 o 
 -12   5   3       26.00       38.27      4.79 o 
 -11   5   3       39.21       37.19      4.50 o 
 -10   5   3      520.89      524.92      8.77 o 
  -9   5   3     2097.91     2284.49     16.31 o 
  -8   5   3       85.32       88.65      3.70 o 
  -7   5   3      949.45     1054.22     11.55 o 
  -6   5   3       52.20       54.00      2.32 o 
  -5   5   3       80.02       85.75      2.65 o 
  -4   5   3      570.75      605.43      6.54 o 
  -3   5   3      302.45      330.30      5.23 o 
  -2   5   3      614.52      656.12      6.26 o 
  -1   5   3      210.98      236.57      4.55 o 
   0   5   3     2390.07     2584.45     24.71 o 
   1   5   3      175.21      167.21      7.86 o 
   2   5   3      806.84      908.12      9.91 o 
   3   5   3      469.75      523.00      6.78 o 
   4   5   3      641.55      657.53     10.72 o 
   5   5   3      388.71      358.91      8.47 o 
   6   5   3      859.26      897.57     12.47 o 
   7   5   3       88.22       83.00      5.19 o 
   8   5   3      411.88      394.50     13.90 o 
   9   5   3        4.85        3.16      2.48 o 
  10   5   3       59.48       55.69      5.88 o 
  11   5   3      138.94      143.59      7.81 o 
  12   5   3       53.18       48.13      4.55 o 
  13   5   3       29.19       24.94      3.92 o 
  14   5   3       66.51       68.48     10.86 o 
 -15   6   3       24.34       21.61      4.96 o 
 -14   6   3      104.66      119.50      8.90 o 
 -13   6   3       38.76       30.58      5.30 o 
 -12   6   3       94.49       90.17      7.08 o 
 -11   6   3      283.63      298.82     12.44 o 
 -10   6   3      177.31      156.04      8.28 o 
  -9   6   3       43.95       43.24      3.98 o 
  -8   6   3       13.94       14.00      1.51 o 
  -7   6   3      460.08      475.99      7.12 o 
  -6   6   3      743.16      765.33     12.30 o 
  -5   6   3      604.30      633.33     10.69 o 
  -4   6   3       73.09       74.10      2.52 o 
  -3   6   3       40.56       38.16      2.15 o 
  -2   6   3      266.52      260.86      3.86 o 
  -1   6   3       69.63       68.92      2.74 o 
   0   6   3      356.47      335.78      4.51 o 
   1   6   3       56.15       57.07      2.68 o 
   2   6   3      414.96      409.34      6.20 o 
   3   6   3      511.14      550.55      6.96 o 
   4   6   3      630.30      677.40     10.19 o 
   5   6   3      195.11      181.40     12.21 o 
   6   6   3      683.49      631.20     13.67 o 
   7   6   3        2.70        7.93      2.49 o 
   8   6   3      436.87      409.26     10.46 o 
   9   6   3      126.35      128.61      7.89 o 
  10   6   3       82.90       84.23      5.16 o 
  11   6   3       88.51       87.23      7.80 o 
  12   6   3      123.82      120.47      7.19 o 
  13   6   3        5.37        8.80      4.12 o 
 -14   7   3       24.29       15.40      4.79 o 
 -13   7   3      245.88      251.45     10.72 o 
 -12   7   3       52.83       49.53      6.20 o 
 -11   7   3       54.63       48.53      4.94 o 
 -10   7   3      285.29      266.30     10.51 o 
  -9   7   3       44.50       37.72      4.15 o 
  -8   7   3       81.46       99.83      5.49 o 
  -7   7   3       15.56       13.47      1.90 o 
  -6   7   3       50.73       42.83      3.01 o 
  -5   7   3       87.30       73.26      4.06 o 
  -4   7   3       64.67       62.55      2.55 o 
  -3   7   3      379.15      362.50      4.82 o 
  -2   7   3      138.57      136.31      2.79 o 
  -1   7   3       91.95      102.31      1.93 o 
   0   7   3      109.30      105.49      2.89 o 
   1   7   3      400.64      402.31      5.74 o 
   2   7   3      531.83      545.11      6.31 o 
   3   7   3      235.46      227.29      6.74 o 
   4   7   3      672.52      666.88     10.63 o 
   5   7   3      667.39      656.60     12.25 o 
   6   7   3     1147.47     1201.44     15.81 o 
   7   7   3     1375.91     1419.66     19.38 o 
   8   7   3       96.93       87.92      6.22 o 
   9   7   3       11.57       10.59      2.82 o 
  10   7   3       72.43       75.59      5.18 o 
  11   7   3       10.24        9.50      2.96 o 
  12   7   3      143.93      134.42     11.52 o 
  13   7   3       41.83       36.55      5.81 o 
 -13   8   3       31.70       25.06      5.38 o 
 -12   8   3       32.62       29.66      4.56 o 
 -11   8   3       84.21       91.03      9.27 o 
 -10   8   3       30.70       22.08      3.97 o 
  -9   8   3      130.66      139.37      6.72 o 
  -8   8   3      207.99      192.44      7.14 o 
  -7   8   3      568.43      517.98      9.12 o 
  -6   8   3        8.47        7.32      2.09 o 
  -5   8   3      174.47      160.75      8.28 o 
  -4   8   3      143.34      141.57      4.43 o 
  -3   8   3      215.31      229.75      7.05 o 
  -2   8   3       51.26       53.13      3.07 o 
  -1   8   3      610.45      655.19     14.85 o 
   0   8   3       54.52       56.00      3.07 o 
   1   8   3      236.08      252.46      5.63 o 
   2   8   3      753.98      777.28     11.31 o 
   3   8   3      192.33      196.72      4.93 o 
   4   8   3      310.81      301.59     13.62 o 
   5   8   3      549.31      499.07     14.14 o 
   6   8   3      153.57      146.47      7.43 o 
   7   8   3      262.35      237.49      7.64 o 
   8   8   3      224.15      233.67      7.40 o 
   9   8   3      113.76      111.75      6.15 o 
  10   8   3      236.21      242.10     10.64 o 
  11   8   3      188.01      203.16     11.83 o 
  12   8   3      303.28      332.61     12.49 o 
 -13   9   3      146.54      161.44     18.09 o 
 -11   9   3       93.72      105.53     14.07 o 
 -10   9   3       59.49       51.62      4.89 o 
  -9   9   3       37.89       36.87      4.63 o 
  -8   9   3      180.46      160.49     11.28 o 
  -7   9   3       38.40       36.41      3.21 o 
  -6   9   3      155.36      140.89      9.11 o 
  -5   9   3       51.67       56.01      3.45 o 
  -4   9   3      171.72      144.78      4.04 o 
  -3   9   3       49.45       39.77      6.99 o 
  -2   9   3     1256.67     1232.81     21.03 o 
  -1   9   3      497.29      469.20     13.66 o 
   0   9   3      462.04      440.54     13.40 o 
   1   9   3      433.72      448.74     13.76 o 
   2   9   3      332.38      323.29      9.53 o 
   3   9   3      335.31      315.36     12.71 o 
   4   9   3     1276.09     1258.66     25.09 o 
   5   9   3       23.54       21.45      2.96 o 
   6   9   3      543.01      554.18     11.32 o 
   7   9   3      140.29      107.48     13.72 o 
   8   9   3       91.08       92.26     10.05 o 
   9   9   3      117.93      127.12      7.29 o 
  10   9   3       13.93       11.36      7.71 o 
  11   9   3      155.50      180.41     18.97 o 
 -11  10   3       17.27       16.82      7.64 o 
 -10  10   3      213.63      225.14     30.17 o 
  -9  10   3      219.25      259.20     19.92 o 
  -8  10   3      164.77      137.21     20.21 o 
  -7  10   3       81.65       58.78     13.32 o 
  -6  10   3       79.98       70.51      9.78 o 
  -5  10   3      216.17      204.86     10.59 o 
  -4  10   3      862.94      865.24     18.09 o 
  -3  10   3      259.02      225.98     11.98 o 
  -2  10   3      210.06      191.54     16.44 o 
  -1  10   3       67.13       59.41      6.95 o 
   0  10   3      182.31      205.34     10.53 o 
   1  10   3      435.00      430.23     14.29 o 
   2  10   3        0.08        5.62      4.04 o 
   3  10   3       61.03       66.55      7.05 o 
   4  10   3      110.71      102.44     10.63 o 
   5  10   3       37.47       39.79      7.29 o 
   6  10   3       96.36       99.19     12.10 o 
   7  10   3       23.79       14.90      6.84 o 
   8  10   3       38.17       39.39      6.24 o 
   9  10   3      109.86      128.62     16.07 o 
  10  10   3       44.24       48.07     11.76 o 
 -10  11   3        5.14        5.03      5.84 o 
  -9  11   3       70.65       74.09     13.00 o 
  -8  11   3       74.27       76.96     12.83 o 
  -7  11   3       62.92       66.09     12.21 o 
  -6  11   3      261.00      268.41     20.18 o 
  -5  11   3       82.27       69.35     15.02 o 
  -4  11   3       10.43       10.78      4.56 o 
  -3  11   3      129.93      134.63     10.17 o 
  -2  11   3      602.94      635.15     17.70 o 
  -1  11   3       38.06       26.99      5.46 o 
   0  11   3      366.24      381.38     21.89 o 
   1  11   3      296.53      306.98     18.51 o 
   2  11   3      199.30      203.01     14.04 o 
   3  11   3       15.73       16.70      5.19 o 
   4  11   3      193.63      198.65     16.05 o 
   5  11   3        2.76        4.78      4.88 o 
   6  11   3       94.83       91.98     11.38 o 
   7  11   3       45.66       45.41      8.47 o 
   8  11   3       26.37       13.45      9.60 o 
   9  11   3       28.63       17.93      9.60 o 
  -8  12   3       11.27       11.76      8.62 o 
  -7  12   3      116.39      152.69     17.50 o 
  -6  12   3      150.92      173.22     18.35 o 
  -5  12   3       64.73       68.57     12.54 o 
  -4  12   3      327.70      382.17     23.51 o 
  -3  12   3       57.93       68.90      8.31 o 
  -2  12   3      289.57      350.52     39.23 o 
  -1  12   3        3.96       10.25      6.74 o 
   0  12   3       54.24       55.76      7.96 o 
   1  12   3       52.81       58.18      7.08 o 
   2  12   3       63.94       52.49      6.77 o 
   3  12   3        6.98        9.39      5.17 o 
   4  12   3       25.30       19.70      5.56 o 
   5  12   3       29.49       24.12     12.90 o 
   6  12   3        5.46        4.87      4.17 o 
   7  12   3      216.43      213.62     29.81 o 
  -6  13   3      367.22      445.88     27.95 o 
  -5  13   3       39.22       27.69      9.67 o 
  -4  13   3        1.03        2.48      7.67 o 
  -3  13   3      212.47      225.76     19.89 o 
  -2  13   3        5.53        8.42      4.62 o 
  -1  13   3      138.63      142.18     14.50 o 
   0  13   3       25.87       26.65      6.99 o 
   1  13   3       60.72       59.52      9.85 o 
   2  13   3       43.82       43.64      8.02 o 
   3  13   3      176.16      193.46     15.42 o 
   4  13   3        9.88        7.59      6.29 o 
 -17   0   4      212.27      171.23     43.89 o 
 -16   0   4        0.00        4.34      5.06 o 
 -15   0   4       90.28       75.62     11.92 o 
 -14   0   4     1571.14     1616.65     84.55 o 
 -13   0   4      252.03      228.14     14.77 o 
 -12   0   4      265.40      259.86     18.06 o 
 -11   0   4      293.32      265.91     29.57 o 
 -10   0   4      256.00      194.48     19.64 o 
  -9   0   4      311.68      331.90     19.66 o 
  -8   0   4      173.53      174.43      7.69 o 
  -7   0   4      757.32      755.76     31.55 o 
  -6   0   4      191.65      186.60     14.08 o 
  -5   0   4       52.30       61.89      7.18 o 
  -4   0   4     1166.02     1073.82     30.73 o 
  -3   0   4      648.58      543.85     23.93 o 
  -2   0   4     3081.50     3127.59     48.19 o 
  -1   0   4       16.73       12.93      1.87 o 
   0   0   4     5096.57     4827.68     62.12 o 
   1   0   4     1403.61     1242.18     19.32 o 
   2   0   4      793.13      861.75     20.55 o 
   3   0   4     1866.19     1900.33     53.29 o 
   4   0   4      948.55     1032.58     51.43 o 
   5   0   4     3997.65     4147.76     89.50 o 
   6   0   4        4.33        2.89      2.54 o 
   7   0   4      831.64      835.47     18.52 o 
   8   0   4      346.64      342.48     15.66 o 
   9   0   4      100.71       94.04      8.67 o 
  10   0   4      381.88      386.70     28.26 o 
  11   0   4       13.52       14.48      3.60 o 
  12   0   4        6.98        4.98      3.46 o 
  13   0   4      143.41      128.76     12.15 o 
  14   0   4       86.48       97.05     10.44 o 
  15   0   4      231.27      252.37     16.92 o 
 -16   1   4      262.66      295.80     50.20 o 
 -15   1   4       14.47       12.23      3.94 o 
 -14   1   4       64.43       67.89      5.91 o 
 -13   1   4       11.84        9.39      3.13 o 
 -12   1   4      127.66      129.16      6.57 o 
 -11   1   4      106.09      106.57      5.36 o 
 -10   1   4       89.02       87.11      3.89 o 
  -9   1   4      150.84      166.56      6.89 o 
  -8   1   4      447.32      447.51      8.73 o 
  -7   1   4      915.46      966.79     12.25 o 
  -6   1   4      514.87      611.68     10.88 o 
  -5   1   4      337.63      352.23      5.56 o 
  -4   1   4     2901.32     3204.30     20.46 o 
  -3   1   4     2561.86     2554.03     27.90 o 
  -1   1   4     3555.52     3660.97     33.32 o 
   0   1   4      765.28      741.45      8.26 o 
   1   1   4     1041.73     1003.59     10.03 o 
   2   1   4      362.98      381.65      5.90 o 
   3   1   4      726.63      778.83     16.42 o 
   4   1   4       24.81       25.84      2.52 o 
   5   1   4       53.97       63.14      3.90 o 
   6   1   4       78.40       76.47      5.84 o 
   7   1   4      413.68      394.54      8.99 o 
   8   1   4      247.81      236.12     11.38 o 
   9   1   4     1372.04     1351.69     21.03 o 
  10   1   4      177.65      176.51     14.17 o 
  11   1   4      106.38       86.58      6.62 o 
  12   1   4       14.45       13.55      4.03 o 
  13   1   4        7.86       10.41      3.10 o 
  14   1   4      130.55      134.74      8.43 o 
 -16   2   4        6.81        3.94      4.00 o 
 -15   2   4       38.14       21.32      5.49 o 
 -14   2   4      280.86      288.00     10.70 o 
 -13   2   4       99.43       81.30      6.03 o 
 -12   2   4      455.69      474.44     11.20 o 
 -11   2   4      291.71      277.71      8.45 o 
 -10   2   4       85.09       74.75      4.27 o 
  -9   2   4       92.93       94.00      3.78 o 
  -8   2   4      103.25      112.31      3.69 o 
  -7   2   4     1071.14     1122.15     20.29 o 
  -6   2   4     2536.20     2755.58     39.87 o 
  -5   2   4      615.93      636.57     13.10 o 
  -4   2   4     1402.88     1445.22     18.00 o 
  -3   2   4     2531.62     2542.08     21.50 o 
  -2   2   4     2513.43     2547.09     23.87 o 
  -1   2   4     1612.85     1552.51     16.93 o 
   0   2   4      162.31      185.75      3.23 o 
   1   2   4     2799.07     2806.38     17.42 o 
   2   2   4      177.26      173.04      3.40 o 
   3   2   4      375.90      370.22      8.18 o 
   4   2   4      603.42      576.21      9.05 o 
   5   2   4       32.69       33.35      2.70 o 
   6   2   4      408.87      432.83     15.19 o 
   7   2   4      597.60      606.64     10.44 o 
   8   2   4       45.45       45.06      4.95 o 
   9   2   4       31.29       26.28      4.33 o 
  10   2   4      485.39      489.64     12.36 o 
  11   2   4       53.55       53.25      6.22 o 
  12   2   4       47.87       44.04      5.30 o 
  13   2   4       47.22       50.44      6.05 o 
  14   2   4       39.58       47.42      5.70 o 
 -16   3   4       99.12      101.63      8.36 o 
 -15   3   4       58.29       58.00      7.82 o 
 -14   3   4        0.15        2.61      2.33 o 
 -13   3   4       43.96       47.04      5.47 o 
 -12   3   4        5.15        5.74      3.46 o 
 -11   3   4      254.57      252.60     11.41 o 
 -10   3   4       59.98       55.35      4.87 o 
  -9   3   4       10.72        9.28      1.41 o 
  -8   3   4      193.90      203.54      4.36 o 
  -7   3   4       99.18      109.63      5.17 o 
  -6   3   4      282.20      265.98      8.23 o 
  -5   3   4       17.61       22.72      2.24 o 
  -4   3   4      599.46      633.11     10.50 o 
  -3   3   4     1160.88     1251.43     13.97 o 
  -2   3   4      181.57      166.80      2.98 o 
  -1   3   4      579.40      561.71      7.42 o 
   0   3   4     1793.99     1875.68     20.40 o 
   1   3   4      675.65      670.31      9.07 o 
   2   3   4      404.17      351.23      7.71 o 
   3   3   4      101.45       87.52      3.96 o 
   4   3   4     1980.51     2002.96     19.93 o 
   5   3   4     1724.21     1736.10     45.24 o 
   6   3   4      740.43      823.84     12.79 o 
   7   3   4      139.99      119.26      6.57 o 
   8   3   4       81.49       63.43      6.01 o 
   9   3   4      601.45      620.63     13.21 o 
  10   3   4      218.88      204.08     11.59 o 
  11   3   4      204.96      199.10     12.48 o 
  12   3   4       37.73       29.39      4.87 o 
  13   3   4       28.58       28.34      4.34 o 
  14   3   4      199.60      202.15     10.00 o 
 -16   4   4       93.58       92.76      9.95 o 
 -15   4   4      120.15      122.03     10.32 o 
 -14   4   4       97.34      112.32      9.14 o 
 -13   4   4        9.41        9.32      3.63 o 
 -12   4   4      456.36      518.44     16.05 o 
 -11   4   4     1101.48     1098.73     18.02 o 
 -10   4   4      230.41      219.73      9.09 o 
  -9   4   4      487.97      488.16      7.13 o 
  -8   4   4      122.73      112.17      5.86 o 
  -7   4   4     1120.10     1140.88     18.36 o 
  -6   4   4      202.83      202.21      6.31 o 
  -5   4   4      955.68     1041.90     17.31 o 
  -4   4   4     7440.43     8545.31     73.50 o 
  -3   4   4     4023.13     4605.58     45.87 o 
  -2   4   4      606.81      652.65      9.06 o 
  -1   4   4     1049.86     1192.10     13.62 o 
   0   4   4     1667.87     1826.57     14.59 o 
   1   4   4      688.65      770.20     12.26 o 
   2   4   4     1097.48     1148.36     12.96 o 
   3   4   4      285.42      274.54      7.96 o 
   4   4   4     1450.38     1540.85     40.30 o 
   5   4   4      175.73      174.36      7.37 o 
   6   4   4       84.58      101.68      6.83 o 
   7   4   4      689.90      709.01     12.20 o 
   8   4   4      278.34      278.13     10.86 o 
   9   4   4      125.08      113.78      7.37 o 
  10   4   4      277.63      292.55     22.91 o 
  11   4   4      212.45      215.21     10.45 o 
  12   4   4        3.85        7.13      2.79 o 
  13   4   4       72.02       82.58      7.12 o 
  14   4   4      107.17      116.76      7.63 o 
 -15   5   4        1.24        4.24      3.60 o 
 -14   5   4       33.55       41.66      5.79 o 
 -13   5   4      106.91      107.75     10.04 o 
 -12   5   4       13.69       14.91      3.89 o 
 -11   5   4       21.55       17.87      3.53 o 
 -10   5   4      319.52      302.22      9.75 o 
  -9   5   4      722.65      744.11     16.04 o 
  -8   5   4      353.36      363.04     13.36 o 
  -7   5   4      102.54       96.88      4.98 o 
  -6   5   4      542.77      536.75     13.34 o 
  -5   5   4      147.27      137.84      3.17 o 
  -4   5   4       27.11       30.91      1.75 o 
  -3   5   4     2061.25     2170.97     13.78 o 
  -2   5   4      607.83      645.92      5.98 o 
  -1   5   4     1286.49     1401.21     10.17 o 
   0   5   4     1127.65     1220.08     11.55 o 
   1   5   4      341.71      371.61      6.54 o 
   2   5   4      223.06      226.95      4.40 o 
   3   5   4     1133.42     1257.05     21.21 o 
   4   5   4      192.64      191.59      7.09 o 
   5   5   4      539.17      525.14     18.45 o 
   6   5   4      137.58      133.26      9.79 o 
   7   5   4      741.36      744.18     35.74 o 
   8   5   4     1189.74     1212.64     20.64 o 
   9   5   4       15.35       18.02      2.67 o 
  10   5   4      973.83     1000.34     21.62 o 
  11   5   4      169.51      153.91     15.37 o 
  12   5   4       63.96       57.13      5.21 o 
  13   5   4       37.79       34.23      4.62 o 
 -15   6   4      248.68      288.46     14.79 o 
 -14   6   4       14.26       13.65      4.95 o 
 -13   6   4      295.17      318.65     13.24 o 
 -12   6   4       45.42       38.03      5.15 o 
 -11   6   4       27.87       29.64      4.57 o 
 -10   6   4       11.57       14.11      3.88 o 
  -9   6   4      416.01      418.36     14.82 o 
  -8   6   4       70.36       72.24      4.94 o 
  -7   6   4      341.29      321.33      3.45 o 
  -6   6   4      110.30      100.20      4.78 o 
  -5   6   4      356.91      378.66      5.08 o 
  -4   6   4       30.94       30.27      1.67 o 
  -3   6   4      170.22      151.16      4.19 o 
  -2   6   4      315.24      314.68      4.51 o 
  -1   6   4       33.99       36.76      2.18 o 
   0   6   4       42.97       40.28      2.47 o 
   1   6   4      184.85      163.45      3.41 o 
   2   6   4       58.15       51.19      2.51 o 
   3   6   4      251.30      260.31     17.71 o 
   4   6   4      560.38      539.07     11.34 o 
   5   6   4      155.20      163.43      9.23 o 
   6   6   4       51.51       47.93      4.58 o 
   7   6   4        9.53       12.33      3.18 o 
   8   6   4      720.70      698.67     20.79 o 
   9   6   4       64.74       54.01      4.96 o 
  10   6   4      150.93      143.52      9.68 o 
  11   6   4      203.50      217.31      9.40 o 
  12   6   4       58.91       57.15      5.59 o 
  13   6   4      119.52      124.21     10.03 o 
 -14   7   4       36.25       37.44      5.77 o 
 -13   7   4       70.50       63.89      7.63 o 
 -12   7   4      203.85      196.69     12.92 o 
 -11   7   4       53.05       63.36      6.14 o 
 -10   7   4       91.11       80.87      6.26 o 
  -9   7   4      224.53      217.14      7.93 o 
  -8   7   4      289.24      267.75     10.24 o 
  -7   7   4      664.45      657.20     10.39 o 
  -6   7   4      366.04      342.06      5.19 o 
  -5   7   4       95.88       92.14      3.14 o 
  -4   7   4      231.46      218.92      5.57 o 
  -3   7   4      669.92      694.28      9.30 o 
  -2   7   4      419.76      417.07      7.84 o 
  -1   7   4     1015.76     1095.32     15.57 o 
   0   7   4       39.12       37.57      1.67 o 
   1   7   4      355.34      355.79      6.93 o 
   2   7   4      959.62      919.79     16.72 o 
   3   7   4        3.38        4.19      1.31 o 
   4   7   4      107.76       83.67      7.46 o 
   5   7   4      812.61      791.11     14.38 o 
   6   7   4      251.48      211.58     12.93 o 
   7   7   4       58.47       38.34      4.57 o 
   8   7   4      163.57      139.87      8.07 o 
   9   7   4      276.76      279.27     11.13 o 
  10   7   4      345.28      357.08     13.58 o 
  11   7   4       21.95       16.02      3.38 o 
  12   7   4       33.17       38.24     10.12 o 
 -14   8   4      482.50      552.03     18.54 o 
 -13   8   4      233.18      235.21     10.31 o 
 -12   8   4       56.63       56.97      5.80 o 
 -11   8   4       33.36       33.28      4.73 o 
 -10   8   4       47.98       37.66      4.43 o 
  -9   8   4       44.54       48.18      4.40 o 
  -8   8   4        1.67        2.87      2.18 o 
  -7   8   4      866.69      885.42     19.77 o 
  -6   8   4      499.43      478.14      7.64 o 
  -5   8   4      407.34      393.78     10.73 o 
  -4   8   4      269.77      263.81      7.12 o 
  -3   8   4       31.14       24.97      1.69 o 
  -2   8   4       82.50       74.45      2.75 o 
  -1   8   4      483.53      467.72      5.30 o 
   0   8   4       59.94       58.44      2.70 o 
   1   8   4      234.98      234.12      4.94 o 
   2   8   4       35.94       36.48      2.69 o 
   3   8   4      377.67      369.56      8.34 o 
   4   8   4      237.48      237.03     10.10 o 
   5   8   4      695.70      681.46     10.63 o 
   6   8   4      916.42      882.76     16.39 o 
   7   8   4       40.63       45.06      5.37 o 
   8   8   4      125.86      119.34      8.54 o 
   9   8   4      156.70      166.40      8.14 o 
  10   8   4       13.36       11.75      4.44 o 
  11   8   4       22.70       29.38      7.53 o 
 -13   9   4      212.01      264.00     21.29 o 
 -12   9   4       44.70       53.13     11.07 o 
 -11   9   4      100.96      105.24     20.87 o 
 -10   9   4        4.54        2.99      2.39 o 
  -9   9   4        0.51        1.77      2.04 o 
  -8   9   4       25.17       26.43      4.10 o 
  -7   9   4      450.42      489.10     16.75 o 
  -6   9   4       37.41       30.56      3.50 o 
  -5   9   4        9.90        6.51      1.61 o 
  -4   9   4       79.90       79.17      4.28 o 
  -3   9   4       60.97       54.60      3.73 o 
  -2   9   4       67.12       68.16      8.04 o 
  -1   9   4      341.10      339.94     11.87 o 
   0   9   4      402.16      400.02     12.95 o 
   1   9   4      182.90      181.33      8.77 o 
   2   9   4       27.58       31.99      3.76 o 
   3   9   4       31.07       31.47      3.99 o 
   4   9   4      363.86      352.93     15.75 o 
   5   9   4       12.13       14.10      2.33 o 
   6   9   4       44.74       43.32      4.40 o 
   7   9   4      112.19      111.22      6.87 o 
   8   9   4        0.53        5.49      3.89 o 
   9   9   4      324.39      346.80     14.60 o 
  10   9   4      201.07      211.23     20.08 o 
  11   9   4       81.65       87.44     16.26 o 
 -11  10   4        9.70       11.56      8.00 o 
 -10  10   4      188.68      178.48     16.69 o 
  -9  10   4       18.48       28.38      8.62 o 
  -8  10   4       32.86       34.68      9.14 o 
  -7  10   4       41.22       40.46     10.84 o 
  -6  10   4      187.41      196.83     16.36 o 
  -5  10   4       41.12       40.53      4.79 o 
  -4  10   4       18.27       18.51      4.36 o 
  -3  10   4      272.12      266.83     12.86 o 
  -2  10   4        6.30        8.87      4.71 o 
  -1  10   4       20.55       18.33      6.73 o 
   0  10   4      263.41      261.20     11.53 o 
   1  10   4      588.78      615.39     17.02 o 
   2  10   4      200.87      197.42     13.44 o 
   3  10   4      376.55      385.63     19.19 o 
   4  10   4      138.65      145.29     13.19 o 
   5  10   4       47.84       59.48      8.92 o 
   6  10   4       24.42       20.91      6.08 o 
   7  10   4      101.21       86.76     13.62 o 
   8  10   4      465.72      494.61     17.64 o 
   9  10   4       42.64       41.83     11.95 o 
 -10  11   4      113.81      138.38     16.78 o 
  -9  11   4       68.93       73.11     13.94 o 
  -8  11   4       79.21       79.74     17.40 o 
  -6  11   4       38.56       41.80     10.22 o 
  -5  11   4       60.67       47.71     10.91 o 
  -4  11   4      150.86      163.88      9.20 o 
  -3  11   4       85.85       86.83     11.69 o 
  -2  11   4      110.47      114.60      8.47 o 
  -1  11   4       36.73       40.39      6.55 o 
   0  11   4       69.39       74.00      7.84 o 
   1  11   4      275.37      253.02     28.17 o 
   2  11   4       30.59       32.61      5.96 o 
   3  11   4        3.69        6.74      3.27 o 
   4  11   4        7.41        8.72      4.85 o 
   5  11   4       34.30       32.91      6.03 o 
   6  11   4        0.40        5.24      4.07 o 
   7  11   4        7.67       10.26      5.28 o 
   8  11   4       31.61       18.61      7.18 o 
  -8  12   4      271.48      312.82     46.63 o 
  -7  12   4       89.88       95.48     20.80 o 
  -6  12   4        1.68        0.33      7.54 o 
  -5  12   4       91.26      114.02     28.67 o 
  -4  12   4       37.18       26.97      9.24 o 
  -3  12   4        6.73        8.84      4.53 o 
  -2  12   4       13.84       12.30      5.07 o 
  -1  12   4      241.79      265.64     24.16 o 
   0  12   4      237.70      245.67     12.54 o 
   1  12   4      140.56      145.83     16.70 o 
   2  12   4       64.16       74.16      8.03 o 
   3  12   4      177.65      209.80     17.55 o 
   4  12   4        7.00        7.70      4.24 o 
   5  12   4      305.47      360.10     37.44 o 
   6  12   4       85.86       95.50     13.33 o 
  -5  13   4      732.59      872.62     36.67 o 
  -4  13   4       23.33       13.98      8.36 o 
  -3  13   4      161.26      175.90     17.73 o 
  -2  13   4       46.20       40.26     10.29 o 
  -1  13   4      103.41      110.11      9.37 o 
   0  13   4        2.69        3.33      4.25 o 
   1  13   4      474.79      523.79     21.83 o 
   2  13   4       39.33       43.47      7.28 o 
   3  13   4      185.64      162.82     27.69 o 
 -17   0   5      185.08      184.29     19.30 o 
 -16   0   5       56.03       51.85     13.52 o 
 -15   0   5      134.62      134.11     21.84 o 
 -14   0   5      113.18       89.57     16.42 o 
 -13   0   5      131.44      110.70     12.83 o 
 -12   0   5      203.71      225.06     20.87 o 
 -11   0   5      151.15      130.75      7.28 o 
 -10   0   5      456.15      471.49     50.02 o 
  -9   0   5        1.75        2.09      1.34 o 
  -8   0   5     1155.07     1188.41     49.82 o 
  -7   0   5     1926.69     1852.76     31.38 o 
  -6   0   5        0.03        1.57      1.30 o 
  -5   0   5        3.46        2.82      1.67 o 
  -4   0   5      458.20      395.43     14.45 o 
  -3   0   5     1705.30     1744.83     37.15 o 
  -2   0   5     2093.16     2052.89     54.69 o 
  -1   0   5     1727.06     1677.23     53.44 o 
   0   0   5        6.72        3.17      1.48 o 
   1   0   5       32.37       26.27      2.47 o 
   2   0   5      228.88      219.36      8.26 o 
   3   0   5      272.49      259.07      9.57 o 
   4   0   5       60.87       51.59      4.62 o 
   5   0   5      686.33      620.48     20.11 o 
   6   0   5       87.84       83.71      6.61 o 
   7   0   5       15.48       12.08      3.23 o 
   8   0   5        5.55       10.12      3.68 o 
   9   0   5       63.16       50.61      9.67 o 
  10   0   5       94.28       76.07      7.99 o 
  11   0   5      742.30      791.92     20.74 o 
  12   0   5       15.02       12.74      4.15 o 
  13   0   5       54.21       52.36      8.69 o 
  14   0   5        9.24       12.68      6.77 o 
 -17   1   5      213.54      248.76     17.09 o 
 -16   1   5      103.60      122.40     12.42 o 
 -15   1   5       85.78       96.74     10.17 o 
 -14   1   5      177.45      179.26     11.24 o 
 -13   1   5      658.72      713.99     11.76 o 
 -12   1   5      919.15     1000.72     18.12 o 
 -11   1   5      663.56      639.29     12.16 o 
 -10   1   5      387.69      406.14      8.53 o 
  -9   1   5     1024.19     1121.36     12.14 o 
  -8   1   5      165.73      182.59      5.45 o 
  -7   1   5      104.71      105.44      3.48 o 
  -6   1   5      747.30      798.65      7.28 o 
  -5   1   5     3775.49     4208.30     40.66 o 
  -4   1   5     1666.45     1768.19     15.69 o 
  -3   1   5      152.81      172.22      5.93 o 
  -2   1   5     1953.05     1953.77     14.53 o 
  -1   1   5      954.92      976.04      9.88 o 
   0   1   5     1313.88     1339.76     15.95 o 
   1   1   5     2434.25     2550.39     26.02 o 
   2   1   5      641.48      687.43     13.04 o 
   3   1   5     1817.11     1836.65     18.26 o 
   4   1   5       48.40       49.67      3.43 o 
   5   1   5      512.27      540.08     10.01 o 
   6   1   5       95.15       89.48      5.07 o 
   7   1   5      559.02      557.33     14.06 o 
   8   1   5      859.04      831.14     17.31 o 
   9   1   5     1624.83     1660.78     19.51 o 
  10   1   5       83.78       80.65      6.43 o 
  11   1   5       32.86       31.00      4.43 o 
  12   1   5      443.34      464.32     18.96 o 
  13   1   5       60.86       59.15      6.88 o 
  14   1   5        2.06        4.63      3.40 o 
 -16   2   5      133.72      155.50     12.82 o 
 -15   2   5       64.25       72.36      8.59 o 
 -14   2   5       39.08       43.14      5.49 o 
 -13   2   5       99.17      102.25      7.75 o 
 -12   2   5       14.27       11.67      3.34 o 
 -11   2   5       86.79       76.24      5.15 o 
 -10   2   5      795.72      811.89     11.89 o 
  -9   2   5      585.99      633.61      8.64 o 
  -8   2   5      356.16      349.98      7.38 o 
  -7   2   5       22.98       18.01      1.36 o 
  -6   2   5      677.97      745.78     12.30 o 
  -5   2   5      253.21      266.83      7.96 o 
  -4   2   5     2089.55     2188.70     19.66 o 
  -3   2   5     1156.05     1166.01     11.09 o 
  -2   2   5     3561.11     3783.37     33.01 o 
  -1   2   5     2899.60     2955.07     21.69 o 
   0   2   5     4399.33     4700.11     32.01 o 
   1   2   5     2482.84     2398.99    106.29 o 
   2   2   5     1982.37     2101.34     27.76 o 
   3   2   5     3567.28     3712.38     55.54 o 
   4   2   5      214.56      211.21      7.19 o 
   5   2   5      365.74      387.58      8.23 o 
   6   2   5      486.28      477.68      9.76 o 
   7   2   5      127.80      124.29      8.37 o 
   8   2   5      412.92      424.34     12.46 o 
   9   2   5        3.75        4.58      2.46 o 
  10   2   5      140.97      139.13      7.99 o 
  11   2   5      312.92      326.84     12.90 o 
  12   2   5       55.54       55.89      5.65 o 
  13   2   5      253.39      290.92     16.96 o 
  14   2   5       28.78       26.63      5.37 o 
 -16   3   5       66.82       65.30      7.31 o 
 -15   3   5       38.48       34.55      6.27 o 
 -14   3   5        9.81        9.24      3.68 o 
 -13   3   5      170.53      185.98      8.79 o 
 -12   3   5       12.96       10.54      3.32 o 
 -11   3   5      272.59      287.62     14.55 o 
 -10   3   5      169.13      167.33      5.15 o 
  -9   3   5      139.52      159.15      9.00 o 
  -8   3   5      207.89      199.77      7.81 o 
  -7   3   5       24.33       17.79      2.69 o 
  -6   3   5      384.38      391.26      8.83 o 
  -5   3   5      123.30      105.29      7.02 o 
  -4   3   5     2965.88     3222.00     47.14 o 
  -3   3   5     1330.60     1480.60     13.79 o 
  -2   3   5       94.77      111.12      3.39 o 
  -1   3   5     1802.14     1946.70     23.71 o 
   0   3   5      138.21      137.73      3.51 o 
   1   3   5     1871.23     1941.46     34.67 o 
   2   3   5     2804.75     2995.58     49.41 o 
   3   3   5     1689.73     1699.42     17.71 o 
   4   3   5     1845.49     1918.71     21.98 o 
   5   3   5      242.21      246.10      8.82 o 
   6   3   5      326.04      322.69      8.88 o 
   7   3   5      274.86      252.53      9.69 o 
   8   3   5      373.47      350.76     14.49 o 
   9   3   5     1365.36     1379.85     18.50 o 
  10   3   5      232.56      226.73     12.80 o 
  11   3   5      215.63      216.87     11.10 o 
  12   3   5      225.27      231.56     11.77 o 
  13   3   5       35.72       40.39      5.62 o 
  14   3   5      128.94      159.16     11.36 o 
 -16   4   5       26.88       22.49      5.25 o 
 -15   4   5       69.41       75.81     10.37 o 
 -14   4   5       12.53        9.20      3.85 o 
 -13   4   5       15.28       10.67      4.13 o 
 -12   4   5       34.69       34.83      4.96 o 
 -11   4   5      199.84      226.48      9.08 o 
 -10   4   5      345.86      339.67     12.14 o 
  -9   4   5      236.13      250.57     10.82 o 
  -8   4   5      350.17      336.12      8.93 o 
  -7   4   5      919.26      966.10     21.55 o 
  -6   4   5      516.49      525.48     12.36 o 
  -5   4   5      385.56      395.73      8.61 o 
  -4   4   5      301.77      298.59      5.28 o 
  -3   4   5      172.88      155.19      3.26 o 
  -2   4   5      227.01      209.43      4.06 o 
  -1   4   5      275.90      297.20      5.35 o 
   0   4   5     2639.30     2858.14     26.94 o 
   1   4   5      863.60      914.22      9.08 o 
   2   4   5     1122.78     1130.80     13.39 o 
   3   4   5      425.66      379.22     11.71 o 
   4   4   5      387.76      399.33      8.39 o 
   5   4   5      184.08      171.20      7.49 o 
   6   4   5      139.10      144.02      7.65 o 
   7   4   5     1545.64     1553.52     23.40 o 
   8   4   5       16.29       15.01      2.95 o 
   9   4   5      394.97      378.33     13.25 o 
  10   4   5       16.92       16.43      3.33 o 
  11   4   5      142.03      135.99      8.58 o 
  12   4   5       15.65       11.90      4.35 o 
  13   4   5       39.64       34.67      5.13 o 
 -15   5   5        3.80        7.64      4.38 o 
 -14   5   5      245.81      292.47     11.76 o 
 -13   5   5       58.51       55.20      6.33 o 
 -12   5   5       16.62       14.87      4.13 o 
 -11   5   5      233.15      225.46      9.37 o 
 -10   5   5      347.56      340.27     12.15 o 
  -9   5   5      235.25      237.31      8.28 o 
  -8   5   5     2922.16     3159.27     33.10 o 
  -7   5   5      275.80      268.15      7.99 o 
  -6   5   5     1339.27     1389.31     18.76 o 
  -5   5   5      659.44      666.44     15.06 o 
  -4   5   5      166.50      165.37      4.34 o 
  -3   5   5      467.47      493.86      7.96 o 
  -2   5   5      411.47      385.20      4.82 o 
  -1   5   5      185.94      184.83      3.39 o 
   0   5   5      135.12      141.73      3.27 o 
   1   5   5      809.90      842.87     11.59 o 
   2   5   5       21.21       22.75      2.68 o 
   3   5   5       41.52       43.84      3.35 o 
   4   5   5       67.21       64.63      4.36 o 
   5   5   5      110.41      104.73      6.09 o 
   6   5   5      772.55      747.13     13.93 o 
   7   5   5     1134.69     1126.08     15.87 o 
   8   5   5      146.02      140.81      7.88 o 
   9   5   5      908.50      885.00     16.51 o 
  10   5   5      196.10      203.49     10.99 o 
  11   5   5       25.79       26.72      4.24 o 
  12   5   5        5.16        9.17      3.85 o 
  13   5   5       68.09       78.74      6.16 o 
 -15   6   5       25.14       22.78      4.97 o 
 -14   6   5       24.63       23.37      5.14 o 
 -13   6   5       82.86       95.98      7.91 o 
 -12   6   5      154.34      150.66      9.32 o 
 -11   6   5      118.85      127.94      7.44 o 
 -10   6   5       58.44       57.95      5.12 o 
  -9   6   5      328.87      324.61     10.93 o 
  -8   6   5      473.80      483.35     25.98 o 
  -7   6   5       45.56       39.34      3.86 o 
  -6   6   5      105.19       92.92      5.58 o 
  -5   6   5       29.29       26.82      1.89 o 
  -4   6   5      713.05      766.70      7.86 o 
  -3   6   5      260.67      262.92      4.07 o 
  -2   6   5      135.75      138.42      3.41 o 
  -1   6   5     1351.61     1400.36     11.81 o 
   0   6   5      204.54      227.58      4.39 o 
   1   6   5      123.38      121.23      4.94 o 
   2   6   5      807.31      844.49     13.13 o 
   3   6   5      993.70     1027.74     11.97 o 
   4   6   5      150.79      135.38      6.77 o 
   5   6   5      301.25      315.31     11.02 o 
   6   6   5      166.99      152.27      8.26 o 
   7   6   5       72.98       59.19      5.27 o 
   8   6   5       39.93       31.91      4.75 o 
   9   6   5        8.93        5.49      2.05 o 
  10   6   5        2.95        5.13      2.61 o 
  11   6   5      141.15      158.24      9.56 o 
  12   6   5      162.08      161.57      9.89 o 
 -14   7   5       41.33       40.54      6.29 o 
 -13   7   5        8.34        8.97      4.15 o 
 -12   7   5       77.98       84.16      6.85 o 
 -11   7   5       35.91       21.58      4.33 o 
 -10   7   5       23.48       24.07      3.89 o 
  -9   7   5      486.91      412.82     12.25 o 
  -8   7   5       21.49       17.95      3.79 o 
  -7   7   5       64.77       71.35      4.98 o 
  -6   7   5      735.57      734.41     14.71 o 
  -5   7   5       59.51       57.51      3.90 o 
  -4   7   5      223.95      216.01      7.47 o 
  -3   7   5       75.19       78.95      2.61 o 
  -2   7   5      349.95      333.56      6.04 o 
  -1   7   5       87.54       83.10      3.16 o 
   0   7   5      215.98      222.89      4.85 o 
   1   7   5      243.14      248.93      4.39 o 
   2   7   5      264.69      261.52      6.64 o 
   3   7   5      197.30      180.94      7.82 o 
   4   7   5      171.50      153.36     10.02 o 
   5   7   5      700.98      671.35     12.37 o 
   6   7   5      327.77      303.08     13.52 o 
   7   7   5       63.82       67.91      7.23 o 
   8   7   5       57.10       48.33      5.27 o 
   9   7   5       14.51       17.80      3.18 o 
  10   7   5       67.58       78.58      7.98 o 
  11   7   5       44.85       51.47      6.01 o 
  12   7   5        2.53        4.43      3.23 o 
 -13   8   5       80.48       74.15      7.42 o 
 -12   8   5      190.75      183.37     14.47 o 
 -11   8   5       20.22       23.62      4.37 o 
 -10   8   5      113.95      126.04      9.12 o 
  -9   8   5      126.18      105.02      6.71 o 
  -8   8   5       19.61       18.33      2.93 o 
  -7   8   5      234.25      186.11     11.75 o 
  -6   8   5       29.10       23.95      2.79 o 
  -5   8   5      173.83      155.34      5.09 o 
  -4   8   5      386.98      375.81      7.24 o 
  -3   8   5      193.92      194.70      5.76 o 
  -2   8   5      355.35      348.69      5.33 o 
  -1   8   5     1281.33     1337.94     23.09 o 
   0   8   5      159.13      177.26      3.95 o 
   1   8   5      307.71      309.00      6.21 o 
   2   8   5      186.01      184.29      7.03 o 
   3   8   5      381.92      371.91      8.84 o 
   4   8   5     1197.39     1196.41     14.99 o 
   5   8   5       86.97       92.14      8.49 o 
   6   8   5      318.03      312.80     12.32 o 
   7   8   5      109.53       94.02      7.49 o 
   8   8   5      171.96      177.64     10.18 o 
   9   8   5      368.30      396.10     14.16 o 
  10   8   5       14.79       12.44      3.17 o 
  11   8   5      137.13      135.50      7.24 o 
 -12   9   5       17.92       19.85      7.93 o 
 -11   9   5       35.86       26.68      9.53 o 
 -10   9   5      287.44      296.04     12.31 o 
  -9   9   5       21.94       21.41      3.55 o 
  -8   9   5      152.94      149.56     12.64 o 
  -7   9   5       25.30       24.58      3.63 o 
  -6   9   5       82.87       87.50      5.93 o 
  -5   9   5       54.22       55.07      3.05 o 
  -4   9   5      215.89      215.04      6.31 o 
  -3   9   5      423.01      415.21      7.61 o 
  -2   9   5      413.65      378.06      8.61 o 
  -1   9   5      231.82      189.65      4.67 o 
   0   9   5       93.42       90.35      3.30 o 
   1   9   5      134.18      129.00      8.43 o 
   2   9   5      654.31      652.61     10.96 o 
   3   9   5       75.83       81.58      7.34 o 
   4   9   5        9.04        7.64      2.18 o 
   5   9   5      178.86      164.90     10.82 o 
   6   9   5      123.65      120.22      8.39 o 
   7   9   5        0.15        4.27      2.58 o 
   8   9   5       25.89       15.97      3.83 o 
   9   9   5      115.32       95.49     13.14 o 
  10   9   5       40.24       34.70      6.30 o 
 -11  10   5      140.19      127.02     15.31 o 
 -10  10   5       54.00       65.89     12.83 o 
  -9  10   5        3.76        0.39      6.33 o 
  -8  10   5       27.36       20.83      8.29 o 
  -7  10   5        9.00        9.93      6.37 o 
  -6  10   5       44.32       51.69     10.81 o 
  -5  10   5      183.61      168.49     23.44 o 
  -4  10   5      137.18      137.57     13.27 o 
  -3  10   5      609.54      605.90     15.69 o 
  -2  10   5       13.09       15.16      4.24 o 
  -1  10   5      165.31      162.14     13.00 o 
   0  10   5      129.66      132.78     11.30 o 
   1  10   5       23.69       22.39      4.71 o 
   2  10   5        0.69        4.11      3.84 o 
   3  10   5      159.42      155.76     12.32 o 
   4  10   5      118.49      100.95     10.91 o 
   5  10   5       60.53       67.70     15.48 o 
   6  10   5      294.86      343.91     20.73 o 
   7  10   5      136.95      146.80     10.87 o 
   8  10   5      190.07      222.89     12.72 o 
   9  10   5        2.88        4.35      4.40 o 
 -10  11   5       92.72       95.41     14.82 o 
  -9  11   5        1.08        7.09      7.41 o 
  -8  11   5       72.44       92.96     14.63 o 
  -7  11   5       61.69       61.03     12.31 o 
  -6  11   5       28.00       36.60      9.76 o 
  -5  11   5       11.85       10.29      7.38 o 
  -4  11   5       40.84       35.36     10.02 o 
  -3  11   5      623.88      669.56     17.78 o 
  -2  11   5       36.99       33.25      8.11 o 
  -1  11   5       31.25       24.74      6.20 o 
   0  11   5        9.85        5.15      3.97 o 
   1  11   5       84.84       90.38      8.30 o 
   2  11   5       11.66        7.60      4.84 o 
   3  11   5      237.93      256.76     16.77 o 
   4  11   5       51.48       39.61      8.41 o 
   5  11   5      109.40       98.19     12.09 o 
   6  11   5       57.41       57.41      9.79 o 
   7  11   5       30.06       30.46      7.13 o 
  -8  12   5       68.01       63.25     12.44 o 
  -7  12   5       27.09       20.96      9.27 o 
  -6  12   5      422.96      444.28     26.55 o 
  -5  12   5      444.39      483.66     27.49 o 
  -4  12   5      269.15      341.81     24.03 o 
  -3  12   5      139.46      146.91     16.39 o 
  -2  12   5        2.85        2.86      3.73 o 
  -1  12   5        8.54        5.79      3.77 o 
   0  12   5       51.36       50.05      9.17 o 
   1  12   5      185.20      182.98     11.46 o 
   2  12   5       46.80       49.13      8.25 o 
   3  12   5      153.75      188.73     15.89 o 
   4  12   5       36.44       38.45      7.23 o 
   5  12   5       28.99       33.33      7.64 o 
  -5  13   5       74.06       86.76     15.22 o 
  -4  13   5      113.92      132.47     16.56 o 
  -3  13   5      192.47      197.68     20.11 o 
  -2  13   5       16.23       15.97      6.76 o 
  -1  13   5      142.57      163.56     21.31 o 
   0  13   5      219.59      225.93     12.95 o 
   1  13   5       17.44       21.69      4.82 o 
   2  13   5       32.82       26.42      7.38 o 
 -17   0   6        2.02        2.29      7.77 o 
 -16   0   6      184.81      194.25     20.34 o 
 -15   0   6       35.53       34.78     11.13 o 
 -14   0   6       84.10       63.61     11.76 o 
 -13   0   6     2664.88     2729.76    121.06 o 
 -12   0   6      131.61      127.40      8.29 o 
 -11   0   6        1.33        2.92      2.14 o 
 -10   0   6      595.25      628.50     26.07 o 
  -9   0   6     1070.47     1239.94     22.89 o 
  -8   0   6      379.87      395.20     18.82 o 
  -7   0   6       87.53      102.42      6.46 o 
  -6   0   6      318.73      303.44     16.15 o 
  -5   0   6       39.72       44.57      3.16 o 
  -4   0   6     2175.30     2407.30     88.40 o 
  -3   0   6      317.02      341.22     16.38 o 
  -2   0   6     3216.53     3323.09     63.18 o 
  -1   0   6      140.51      111.08      5.10 o 
   0   0   6       54.02       38.02      3.97 o 
   1   0   6     2625.67     2541.33    100.95 o 
   2   0   6      127.37       96.17     12.73 o 
   3   0   6     4019.36     4140.50    207.48 o 
   4   0   6     1015.35     1047.75     62.64 o 
   5   0   6       98.14       94.52      6.24 o 
   6   0   6      518.76      498.26     63.38 o 
   7   0   6        2.47        5.53      5.76 o 
   8   0   6        0.94        1.46      3.65 o 
   9   0   6      232.73      218.09     21.26 o 
  10   0   6      122.86      116.08     16.33 o 
  11   0   6        6.34        6.56      4.16 o 
  12   0   6       87.39       93.93     10.57 o 
  13   0   6       47.22       49.07      8.97 o 
  14   0   6        3.40        6.92      6.56 o 
 -16   1   6       22.70       21.91      7.30 o 
 -15   1   6       32.94       30.04      6.91 o 
 -14   1   6       32.84       32.01      4.92 o 
 -13   1   6      368.94      404.23     15.44 o 
 -12   1   6      120.46      108.10      6.02 o 
 -11   1   6       33.25       28.69      3.15 o 
 -10   1   6      661.95      683.11     17.41 o 
  -9   1   6      483.64      501.31      6.52 o 
  -8   1   6       52.43       53.85      2.74 o 
  -7   1   6      286.87      306.43      4.72 o 
  -6   1   6      516.01      506.86      7.46 o 
  -5   1   6        6.12       12.04      1.57 o 
  -4   1   6     1301.67     1380.49     26.54 o 
  -3   1   6       87.73       94.70      3.31 o 
  -2   1   6     1033.99     1007.78     14.98 o 
  -1   1   6      286.85      259.43      5.91 o 
   0   1   6      827.99      829.59     21.23 o 
   1   1   6       32.82       40.52      3.09 o 
   2   1   6      268.68      274.03      7.54 o 
   3   1   6      183.75      180.08      5.94 o 
   4   1   6      181.05      181.76     10.62 o 
   5   1   6      104.69      110.25      4.87 o 
   6   1   6       65.78       63.93      4.20 o 
   7   1   6      313.87      299.85     14.42 o 
   8   1   6      269.51      261.99     13.23 o 
   9   1   6      171.87      155.77     10.07 o 
  10   1   6      190.80      187.44     12.16 o 
  11   1   6       49.23       53.68      5.71 o 
  12   1   6       31.49       28.33      4.46 o 
  13   1   6       18.29       15.96      4.75 o 
 -16   2   6      163.26      170.13     19.69 o 
 -15   2   6       13.00       14.52      4.04 o 
 -14   2   6       73.47       79.42      7.63 o 
 -13   2   6      223.56      231.33     11.35 o 
 -12   2   6      198.03      193.68      9.77 o 
 -11   2   6       44.43       36.14      3.56 o 
 -10   2   6     1088.11     1145.80     12.21 o 
  -9   2   6      391.53      432.48      9.21 o 
  -8   2   6        1.99        3.73      0.72 o 
  -7   2   6      336.16      319.73     36.91 o 
  -6   2   6      510.76      524.74     10.23 o 
  -5   2   6      187.85      192.76      5.94 o 
  -4   2   6      600.19      604.59     10.56 o 
  -3   2   6     1404.02     1433.39     28.69 o 
  -2   2   6     2007.27     2117.09     29.52 o 
  -1   2   6      488.92      534.92      9.51 o 
   0   2   6      978.35     1028.78     14.23 o 
   1   2   6     1546.78     1572.41     16.34 o 
   2   2   6       61.17       70.29      4.00 o 
   3   2   6      742.08      769.38     11.97 o 
   4   2   6      197.09      206.78      6.13 o 
   5   2   6      312.57      304.97      8.85 o 
   6   2   6      527.52      516.41     10.32 o 
   7   2   6      566.76      562.72     12.59 o 
   8   2   6      308.72      303.28     14.37 o 
   9   2   6      149.47      133.68      9.72 o 
  10   2   6      143.52      144.65     11.11 o 
  11   2   6       36.32       40.05      5.25 o 
  12   2   6      208.27      203.41     12.67 o 
  13   2   6      205.21      212.84     12.12 o 
 -16   3   6       65.48       75.48     10.39 o 
 -15   3   6       41.54       44.61      5.65 o 
 -14   3   6       27.38       26.77      5.01 o 
 -13   3   6      128.58      134.03      7.97 o 
 -12   3   6       48.69       47.12      5.23 o 
 -11   3   6      341.68      307.64     11.13 o 
 -10   3   6      333.77      327.62     11.92 o 
  -9   3   6      301.85      277.94     14.34 o 
  -8   3   6      221.07      210.01      7.27 o 
  -7   3   6      155.54      157.34      6.11 o 
  -6   3   6        7.84        9.00      2.84 o 
  -5   3   6      325.50      321.93     13.93 o 
  -4   3   6      797.31      849.15     10.48 o 
  -3   3   6     2141.97     2308.34     31.23 o 
  -2   3   6      141.80      142.15      4.17 o 
  -1   3   6     1408.91     1434.42     29.99 o 
   0   3   6      168.55      192.23      5.72 o 
   1   3   6      941.60      916.66     21.07 o 
   2   3   6     1544.44     1708.06     26.50 o 
   3   3   6      285.76      277.66      6.92 o 
   4   3   6      264.47      260.44      7.27 o 
   5   3   6     2645.42     2653.54     21.00 o 
   6   3   6      325.13      324.77      8.30 o 
   7   3   6      176.13      147.74     10.31 o 
   8   3   6      224.49      234.32     12.28 o 
   9   3   6       81.55       74.81      7.77 o 
  10   3   6       95.79       91.69      9.39 o 
  11   3   6       43.94       36.58      4.71 o 
  12   3   6       28.99       25.18      4.22 o 
  13   3   6      146.75      139.69     13.02 o 
 -16   4   6       11.52        8.62      4.25 o 
 -15   4   6      181.58      190.52     12.78 o 
 -14   4   6      147.15      157.75     11.04 o 
 -13   4   6      554.96      599.79     22.79 o 
 -12   4   6      182.59      187.04     10.47 o 
 -11   4   6      396.93      390.42     13.04 o 
 -10   4   6      116.18      101.65      6.08 o 
  -9   4   6      603.06      584.80     14.48 o 
  -8   4   6     1088.61     1141.09     16.01 o 
  -7   4   6      127.92      119.89      5.74 o 
  -6   4   6      424.41      427.36     11.47 o 
  -5   4   6      542.36      517.33     18.86 o 
  -4   4   6      149.87      147.30      4.72 o 
  -3   4   6       11.20       19.74      3.70 o 
  -2   4   6      470.01      513.03      8.11 o 
  -1   4   6      397.73      393.67      7.75 o 
   0   4   6     2369.54     2562.19     48.96 o 
   1   4   6      408.63      417.44      8.61 o 
   2   4   6     1474.12     1614.82     23.66 o 
   3   4   6      148.30      138.75      6.34 o 
   4   4   6      855.68      895.74     13.32 o 
   5   4   6      110.85      103.58      5.44 o 
   6   4   6      562.92      604.86     13.07 o 
   7   4   6       52.94       55.91      5.73 o 
   8   4   6       17.75       20.83      4.12 o 
   9   4   6      143.21      140.70      8.28 o 
  10   4   6      157.71      143.91      8.64 o 
  11   4   6       18.02       17.03      3.60 o 
  12   4   6       16.68       12.47      3.08 o 
  13   4   6      109.68      108.95      8.77 o 
 -15   5   6       21.87       18.77      5.65 o 
 -14   5   6       74.27       74.16      6.77 o 
 -13   5   6      426.09      437.63     13.02 o 
 -12   5   6      201.16      188.70      9.85 o 
 -11   5   6      313.45      286.47     10.08 o 
 -10   5   6      546.62      548.27     13.45 o 
  -9   5   6      265.97      234.79     14.12 o 
  -8   5   6      452.45      424.84     10.74 o 
  -7   5   6      981.39      995.50     15.41 o 
  -6   5   6       13.76       17.31      3.00 o 
  -5   5   6      744.93      734.22      7.27 o 
  -4   5   6      659.37      650.44      7.76 o 
  -3   5   6      254.79      263.17      5.17 o 
  -2   5   6      947.04     1033.84     14.96 o 
  -1   5   6      481.14      497.16     17.69 o 
   0   5   6      117.30      136.09      9.06 o 
   1   5   6       70.60       72.15      4.38 o 
   2   5   6      569.31      589.17      9.94 o 
   3   5   6       36.40       33.09      3.25 o 
   4   5   6      116.06      109.09      5.74 o 
   5   5   6       73.59       62.62      4.34 o 
   6   5   6      285.64      280.26     13.04 o 
   7   5   6       82.01       66.41      5.94 o 
   8   5   6       58.19       53.13      5.36 o 
   9   5   6       40.29       40.60      4.74 o 
  10   5   6      180.19      180.88     11.81 o 
  11   5   6       87.97       83.47      8.45 o 
  12   5   6       50.18       50.91      6.31 o 
 -15   6   6       18.83       18.33      5.67 o 
 -14   6   6       35.47       34.84      5.80 o 
 -13   6   6       97.54       92.28      7.21 o 
 -12   6   6      162.92      171.08     11.90 o 
 -11   6   6      129.85      131.17     11.05 o 
 -10   6   6        5.76        4.30      2.39 o 
  -9   6   6      252.48      228.80      8.31 o 
  -8   6   6      165.20      164.34      6.98 o 
  -7   6   6      617.83      624.15     13.33 o 
  -6   6   6      212.89      222.13      7.42 o 
  -5   6   6      774.04      805.06      6.78 o 
  -4   6   6       98.98       92.74      2.99 o 
  -3   6   6      312.27      323.30      5.70 o 
  -2   6   6      930.94      948.58     33.51 o 
  -1   6   6      348.20      331.99     11.24 o 
   0   6   6      944.33      976.16     13.32 o 
   1   6   6      464.20      446.50      9.13 o 
   2   6   6      610.72      611.45     11.72 o 
   3   6   6      354.55      342.37      8.53 o 
   4   6   6      710.97      711.82     13.03 o 
   5   6   6       55.59       58.80      5.92 o 
   6   6   6      158.42      136.18      9.03 o 
   7   6   6      163.86      165.08     11.36 o 
   8   6   6       54.71       41.46      5.12 o 
   9   6   6      468.12      487.10     15.05 o 
  10   6   6       89.44       90.10      7.27 o 
  11   6   6       33.36       30.08      4.92 o 
  12   6   6      156.18      169.99     11.83 o 
 -14   7   6       27.68       22.78      5.21 o 
 -13   7   6      158.43      147.59     12.93 o 
 -12   7   6      155.87      168.92     10.10 o 
 -11   7   6      197.67      191.86      9.46 o 
 -10   7   6      168.52      169.40      7.75 o 
  -9   7   6       76.15       78.28      5.33 o 
  -8   7   6      469.84      453.25     17.34 o 
  -7   7   6      119.59       87.29      6.12 o 
  -6   7   6      867.59      895.62     15.16 o 
  -5   7   6      511.45      515.11      7.16 o 
  -4   7   6      852.33      886.81      9.82 o 
  -3   7   6      590.53      588.34     20.94 o 
  -2   7   6      245.72      247.11      4.96 o 
  -1   7   6      468.74      458.89      7.46 o 
   0   7   6      143.00      144.99      5.77 o 
   1   7   6       11.14        8.72      2.03 o 
   2   7   6      555.92      531.36      9.10 o 
   3   7   6       26.14       20.32      2.81 o 
   4   7   6       93.58       96.35      6.77 o 
   5   7   6      110.30      103.03      7.48 o 
   6   7   6      112.57      118.20      9.13 o 
   7   7   6      114.08      110.50      8.00 o 
   8   7   6        9.96       10.01      2.28 o 
   9   7   6        1.90        4.32      2.35 o 
  10   7   6        3.32        3.45      2.68 o 
  11   7   6      122.84      123.40     10.79 o 
 -13   8   6       30.76       28.01      4.81 o 
 -12   8   6        7.00        8.16      3.62 o 
 -11   8   6       21.98       20.56      3.95 o 
 -10   8   6       17.79       13.78      4.07 o 
  -9   8   6       46.13       46.73      4.91 o 
  -8   8   6       56.01       53.87      6.79 o 
  -7   8   6       53.84       46.90      6.14 o 
  -6   8   6      174.91      183.27      8.39 o 
  -5   8   6       79.61       59.74      3.45 o 
  -4   8   6      301.42      295.19      8.26 o 
  -3   8   6      292.35      299.65      7.10 o 
  -2   8   6      153.02      141.55      6.88 o 
  -1   8   6      305.85      333.27     11.17 o 
   0   8   6      375.22      355.87      8.05 o 
   1   8   6      643.73      617.94      9.64 o 
   2   8   6     2099.36     2230.04     19.10 o 
   3   8   6      222.43      185.29      8.24 o 
   4   8   6      363.71      354.13     11.15 o 
   5   8   6      241.70      241.63     14.78 o 
   6   8   6       16.26       16.03      3.33 o 
   7   8   6       62.96       56.42      5.71 o 
   8   8   6      130.87      129.46      9.23 o 
   9   8   6      312.28      333.89     13.78 o 
  10   8   6       80.93       90.52      8.41 o 
 -12   9   6       76.77       72.49     12.70 o 
 -11   9   6      214.81      244.15     20.08 o 
 -10   9   6       51.72       46.44      9.72 o 
  -9   9   6      226.67      202.46     15.66 o 
  -8   9   6      102.22       97.28      8.82 o 
  -7   9   6      686.29      695.37     12.68 o 
  -6   9   6       54.00       48.26      4.73 o 
  -5   9   6      194.11      167.89      5.03 o 
  -4   9   6      169.73      171.72      6.45 o 
  -3   9   6     1467.99     1474.41     15.54 o 
  -2   9   6       45.32       38.38      3.06 o 
  -1   9   6      163.02      135.55      4.73 o 
   0   9   6      138.19      128.07      4.36 o 
   1   9   6       17.13       16.91      2.68 o 
   2   9   6      469.04      440.30     14.83 o 
   3   9   6        3.56        1.21      1.96 o 
   4   9   6      313.65      296.36     14.94 o 
   5   9   6       75.29       70.46      7.99 o 
   6   9   6       18.15       20.73      3.81 o 
   7   9   6       69.47       63.02      6.82 o 
   8   9   6      238.14      272.95     43.40 o 
   9   9   6      125.00      133.76     10.78 o 
 -11  10   6       26.79       20.83      9.50 o 
 -10  10   6       17.24       14.53      7.02 o 
  -9  10   6       50.05       54.99     11.79 o 
  -8  10   6      161.83      178.91     17.14 o 
  -7  10   6      146.73      143.48     14.60 o 
  -6  10   6       77.62       85.29     12.70 o 
  -5  10   6       85.88       79.61     15.15 o 
  -4  10   6       54.71       65.07      9.31 o 
  -3  10   6       23.54       19.24      4.46 o 
  -2  10   6      103.94       91.93      7.85 o 
  -1  10   6      387.88      396.06     17.57 o 
   0  10   6      204.50      191.64     14.36 o 
   1  10   6       30.59       30.47      5.30 o 
   2  10   6      201.32      195.81     14.40 o 
   3  10   6       10.99        9.07      3.74 o 
   4  10   6        6.04        8.96      4.39 o 
   5  10   6       30.07       37.73      7.86 o 
   6  10   6       86.04       84.31      9.36 o 
   7  10   6       85.43      105.39      9.31 o 
   8  10   6        9.50       13.30      5.54 o 
 -10  11   6      136.23      130.74     29.35 o 
  -9  11   6       25.44       21.03      8.62 o 
  -8  11   6        7.59       10.87      9.57 o 
  -7  11   6        9.23        6.76      6.73 o 
  -6  11   6       40.36       44.11     10.78 o 
  -5  11   6      346.86      353.83     23.02 o 
  -4  11   6       91.98      109.13     21.06 o 
  -3  11   6      212.05      233.39     18.86 o 
  -2  11   6      141.14      151.73      9.93 o 
  -1  11   6      202.08      215.06     13.44 o 
   0  11   6       23.46       19.56      4.93 o 
   1  11   6      248.90      252.53     13.50 o 
   2  11   6        8.55        8.05      4.41 o 
   3  11   6        6.23        9.97      4.95 o 
   4  11   6       74.78       83.40     10.37 o 
   5  11   6       17.95       16.94      5.59 o 
   6  11   6      102.37      116.33     10.65 o 
   7  11   6        0.40        2.88      4.36 o 
  -8  12   6       69.07       75.82     13.78 o 
  -7  12   6       78.11       64.59     19.27 o 
  -6  12   6      182.30      201.53     21.65 o 
  -5  12   6       11.21       18.58     10.58 o 
  -4  12   6       74.14       80.20     13.75 o 
  -3  12   6        1.01        2.09      5.98 o 
  -2  12   6       95.22      104.16     13.75 o 
  -1  12   6       70.59       64.60     11.57 o 
   0  12   6      225.68      231.86     12.28 o 
   1  12   6       60.49       55.43      8.82 o 
   2  12   6      155.80      169.89     15.09 o 
   3  12   6      149.59      171.50     22.53 o 
   4  12   6      196.64      221.45     17.73 o 
   5  12   6       79.57       80.39     25.11 o 
  -4  13   6       77.34       83.00     13.13 o 
  -3  13   6       15.13       11.07      8.23 o 
  -2  13   6       27.39       25.80     10.58 o 
  -1  13   6       59.86       64.88     15.93 o 
   0  13   6       33.69       35.68      6.52 o 
   1  13   6      203.53      171.86     33.68 o 
 -16   0   7        1.64        3.43      7.02 o 
 -15   0   7      270.63      243.72     19.95 o 
 -14   0   7       63.85       62.07     11.40 o 
 -13   0   7       79.58       76.83     12.05 o 
 -12   0   7      331.12      282.12     13.90 o 
 -11   0   7       46.68       39.46      5.91 o 
 -10   0   7       88.13       80.05      4.78 o 
  -9   0   7       74.66       61.11      6.77 o 
  -8   0   7       54.48       50.23      4.37 o 
  -7   0   7      133.47      135.36     11.23 o 
  -6   0   7     1672.94     1756.19     25.14 o 
  -5   0   7     1038.35     1066.65     45.64 o 
  -4   0   7      472.52      482.39     25.87 o 
  -3   0   7     1148.24     1210.41     19.07 o 
  -2   0   7      238.53      211.00     11.53 o 
  -1   0   7      724.88      710.86     35.07 o 
   0   0   7     3580.12     3457.00    225.66 o 
   1   0   7      895.67      844.34     65.52 o 
   2   0   7       12.64        9.42      2.98 o 
   3   0   7      237.38      226.86     16.93 o 
   4   0   7      563.13      499.80     14.02 o 
   5   0   7       41.69       44.89      7.44 o 
   6   0   7       18.03       14.25      4.04 o 
   7   0   7        4.28        3.36      6.56 o 
   8   0   7      223.62      221.05     24.49 o 
   9   0   7      209.67      193.47     13.98 o 
  10   0   7        9.73        5.54      4.07 o 
  11   0   7        5.34        6.84      3.35 o 
  12   0   7       10.95        6.43      4.14 o 
  13   0   7      154.61      151.22     26.22 o 
 -16   1   7       31.23       27.15      9.50 o 
 -15   1   7      144.15      156.56     11.81 o 
 -14   1   7      177.53      164.15     10.90 o 
 -13   1   7      156.69      141.95      8.30 o 
 -12   1   7       62.10       57.87      5.12 o 
 -11   1   7      143.70      125.39      5.56 o 
 -10   1   7      153.26      141.64      4.25 o 
  -9   1   7       14.39       17.21      1.69 o 
  -8   1   7       47.73       47.71      2.81 o 
  -7   1   7      299.71      327.81      5.52 o 
  -6   1   7      359.50      371.58      7.48 o 
  -5   1   7     2516.49     2740.79     21.04 o 
  -4   1   7       27.67       34.48      2.17 o 
  -3   1   7     1867.00     2020.53     19.86 o 
  -2   1   7      594.09      638.84      8.02 o 
  -1   1   7     1297.85     1462.69     25.05 o 
   0   1   7     1553.42     1602.31     16.69 o 
   1   1   7      904.35      958.53     12.49 o 
   2   1   7      756.29      791.08     12.23 o 
   3   1   7       59.23       64.82      4.04 o 
   4   1   7      306.13      305.88      7.81 o 
   5   1   7      295.67      284.75      9.11 o 
   6   1   7       60.48       60.19      5.78 o 
   7   1   7      745.60      780.56     15.84 o 
   8   1   7     1206.90     1189.75     17.28 o 
   9   1   7       70.56       60.23      6.40 o 
  10   1   7      316.80      312.49     18.93 o 
  11   1   7      407.44      428.57     18.11 o 
  12   1   7      243.88      250.97     13.03 o 
  13   1   7       93.99       96.48      8.92 o 
 -16   2   7       52.51       44.91      7.82 o 
 -15   2   7       31.15       31.43      6.70 o 
 -14   2   7      306.34      285.75     10.53 o 
 -13   2   7       79.64       69.37      7.12 o 
 -12   2   7      786.85      786.07     15.26 o 
 -11   2   7      228.89      233.67      8.82 o 
 -10   2   7     1189.11     1218.67     13.71 o 
  -9   2   7      383.54      376.07      7.95 o 
  -7   2   7      359.30      359.20      7.08 o 
  -6   2   7       10.63        9.70      1.25 o 
  -5   2   7       91.37      103.76      2.75 o 
  -4   2   7       87.13       79.60      3.52 o 
  -3   2   7      893.29      953.99     15.44 o 
  -2   2   7      619.52      615.22      7.84 o 
  -1   2   7      718.13      793.84      9.36 o 
   0   2   7      725.48      777.15     12.86 o 
   1   2   7      106.91      112.02      4.82 o 
   2   2   7      727.59      702.78     23.01 o 
   3   2   7      639.47      670.48     11.61 o 
   4   2   7     1948.75     1933.76     21.89 o 
   5   2   7     1148.57     1241.42     15.15 o 
   6   2   7      196.58      183.28      7.70 o 
   7   2   7       37.65       32.05      4.05 o 
   8   2   7      120.44      112.37      8.03 o 
   9   2   7       46.61       45.39      5.97 o 
  10   2   7      114.91      114.01      8.97 o 
  11   2   7        1.60        3.95      2.66 o 
  12   2   7       59.52       58.58      7.30 o 
  13   2   7      122.26      138.01      9.85 o 
 -16   3   7       16.94       12.99      5.85 o 
 -15   3   7       98.09       98.55     10.89 o 
 -14   3   7      168.09      167.46     12.29 o 
 -13   3   7       32.67       32.08      4.50 o 
 -12   3   7       16.05        7.58      3.46 o 
 -11   3   7      363.11      349.96     10.94 o 
 -10   3   7      206.37      206.92      8.21 o 
  -9   3   7     1550.93     1630.03     24.04 o 
  -8   3   7      342.35      315.89      8.84 o 
  -7   3   7     1567.19     1686.87     27.60 o 
  -6   3   7     1235.08     1237.41     18.69 o 
  -5   3   7     1461.33     1522.02     16.98 o 
  -4   3   7      306.80      333.89      6.86 o 
  -3   3   7     1119.80     1194.75     14.63 o 
  -2   3   7      971.97     1015.71     11.37 o 
  -1   3   7      206.79      214.71      5.75 o 
   0   3   7      582.27      601.44     11.18 o 
   1   3   7      862.10      892.81     13.05 o 
   2   3   7       62.53       62.80      4.48 o 
   3   3   7      532.03      569.38     10.37 o 
   4   3   7      299.64      324.98      8.67 o 
   5   3   7      379.65      348.08      9.21 o 
   6   3   7      255.57      278.52     10.22 o 
   7   3   7      106.12      104.14      6.50 o 
   8   3   7      146.38      137.00      8.57 o 
   9   3   7      112.08      107.30      8.18 o 
  10   3   7      212.11      229.29     14.33 o 
  11   3   7        1.60        4.45      2.71 o 
  12   3   7      337.74      369.30     17.12 o 
 -16   4   7       39.36       31.52      6.83 o 
 -15   4   7      235.81      245.37     10.84 o 
 -14   4   7        5.61        6.95      4.73 o 
 -13   4   7       34.49       38.42      4.84 o 
 -12   4   7      257.30      274.47     10.02 o 
 -11   4   7       84.92       82.09      5.99 o 
 -10   4   7      427.01      416.82     11.24 o 
  -9   4   7      711.10      733.76     15.88 o 
  -8   4   7       19.65       16.04      3.14 o 
  -7   4   7      701.19      725.19     12.86 o 
  -6   4   7      693.47      703.52     15.73 o 
  -5   4   7      418.19      410.99      8.26 o 
  -4   4   7      250.38      265.26      4.71 o 
  -3   4   7      262.17      254.43      6.47 o 
  -2   4   7      615.16      599.58      8.91 o 
  -1   4   7      232.99      243.37      6.61 o 
   0   4   7      344.93      337.91      7.21 o 
   1   4   7      448.26      458.22      9.71 o 
   2   4   7      592.08      614.35     10.60 o 
   3   4   7      485.26      502.74     15.65 o 
   4   4   7      599.04      613.24     11.19 o 
   5   4   7      137.68      135.73      5.91 o 
   6   4   7      842.36      816.32     15.36 o 
   7   4   7      232.30      229.79     10.26 o 
   8   4   7      232.72      207.20     10.18 o 
   9   4   7      210.91      212.90     10.89 o 
  10   4   7      160.92      155.05      9.53 o 
  11   4   7       28.19       28.46      5.07 o 
  12   4   7       29.10       27.32      4.42 o 
 -15   5   7       21.93       19.69      4.88 o 
 -14   5   7       89.90       97.95      7.30 o 
 -13   5   7       47.88       44.91      6.28 o 
 -12   5   7       49.77       45.16      5.34 o 
 -11   5   7      213.67      184.33     10.14 o 
 -10   5   7      107.26       97.18      6.90 o 
  -9   5   7       44.09       47.50      4.94 o 
  -8   5   7      369.99      347.98     11.36 o 
  -7   5   7      716.01      720.86     14.49 o 
  -6   5   7      237.08      238.94      7.78 o 
  -5   5   7      233.49      238.48      5.63 o 
  -4   5   7      996.24     1034.83     10.63 o 
  -3   5   7     2988.02     3248.51     18.45 o 
  -2   5   7     1015.94     1058.19     14.04 o 
  -1   5   7        2.23        7.01      2.43 o 
   0   5   7     1446.70     1528.70     20.81 o 
   1   5   7      344.37      342.65      8.15 o 
   2   5   7      272.20      253.81      7.48 o 
   3   5   7      131.66      128.33      5.88 o 
   4   5   7      108.21       87.29      4.63 o 
   5   5   7      331.45      282.43     10.16 o 
   6   5   7       88.87       83.27      6.18 o 
   7   5   7      225.22      224.48     13.19 o 
   8   5   7       50.32       51.76      6.28 o 
   9   5   7       80.36       79.90      7.19 o 
  10   5   7       22.87       28.63      4.33 o 
  11   5   7       17.70       16.12      4.81 o 
  12   5   7      227.35      256.76     19.66 o 
 -15   6   7       87.86       86.17      7.52 o 
 -14   6   7      100.64      112.59      7.95 o 
 -13   6   7       32.79       23.52      4.03 o 
 -12   6   7       23.35       23.75      4.23 o 
 -11   6   7       29.25       26.42      4.01 o 
 -10   6   7      678.36      684.93     14.78 o 
  -9   6   7       35.16       48.42      6.29 o 
  -8   6   7      716.94      694.35     13.52 o 
  -7   6   7     1168.49     1205.24     24.44 o 
  -6   6   7       41.54       30.67      3.83 o 
  -5   6   7     1644.04     1694.22     14.84 o 
  -4   6   7      102.00       88.40      3.02 o 
  -3   6   7      805.15      807.00      8.52 o 
  -2   6   7       86.93       82.23      4.25 o 
  -1   6   7      447.30      463.72      8.95 o 
   0   6   7      176.29      159.67      5.78 o 
   1   6   7      138.47      135.63      6.37 o 
   2   6   7       59.66       56.40      4.86 o 
   3   6   7       70.06       70.46      4.82 o 
   4   6   7      109.46      104.85      5.86 o 
   5   6   7      404.84      390.31      9.67 o 
   6   6   7      289.04      290.68     12.56 o 
   7   6   7        1.75        4.82      3.01 o 
   8   6   7       63.69       61.64      6.48 o 
   9   6   7       46.56       44.18      5.89 o 
  10   6   7        6.76        8.02      3.24 o 
  11   6   7      103.89      116.33      8.54 o 
 -14   7   7       72.15       74.41      7.32 o 
 -13   7   7       28.31       19.99      5.05 o 
 -12   7   7      107.08      110.43      7.39 o 
 -11   7   7       56.83       54.52      5.61 o 
 -10   7   7      169.54      155.35     10.79 o 
  -9   7   7       45.77       48.65      5.48 o 
  -8   7   7      776.63      742.82     14.12 o 
  -7   7   7      458.51      435.52     12.05 o 
  -6   7   7       87.19       90.08      5.42 o 
  -5   7   7      174.46      180.88      6.43 o 
  -4   7   7      179.00      187.81      5.32 o 
  -3   7   7      411.87      426.21      8.81 o 
  -2   7   7      131.41      118.70      5.01 o 
  -1   7   7      178.43      162.60      6.52 o 
   0   7   7     1435.83     1497.15     22.80 o 
   1   7   7     1068.08     1095.85     16.54 o 
   2   7   7      947.21      965.20     12.78 o 
   3   7   7      246.14      240.89      9.44 o 
   4   7   7       58.03       44.96      4.16 o 
   5   7   7      412.64      390.88     12.92 o 
   6   7   7      105.84      107.51      7.49 o 
   7   7   7       24.08       25.36      3.81 o 
   8   7   7       38.46       34.94      4.33 o 
   9   7   7       57.22       54.04      5.67 o 
  10   7   7       57.60       66.74      7.27 o 
  11   7   7       78.72       91.98     14.86 o 
 -13   8   7        0.58        3.48      3.38 o 
 -12   8   7        9.93       12.82      3.64 o 
 -11   8   7      194.23      210.69     11.93 o 
 -10   8   7      182.42      199.71     16.95 o 
  -9   8   7       11.48        8.93      3.71 o 
  -8   8   7       11.97        8.28      3.87 o 
  -7   8   7       59.81       57.27      4.95 o 
  -6   8   7      271.79      251.85      9.89 o 
  -5   8   7      571.67      556.58      8.38 o 
  -4   8   7      329.26      343.09      7.14 o 
  -3   8   7      258.79      227.07      6.36 o 
  -2   8   7      386.92      382.20     10.11 o 
  -1   8   7      563.65      523.00      8.87 o 
   0   8   7      411.92      417.87      9.08 o 
   1   8   7      241.76      208.89      6.67 o 
   2   8   7      181.81      161.19      7.63 o 
   3   8   7      840.02      852.65     14.82 o 
   4   8   7      246.59      226.62     12.62 o 
   5   8   7       73.07       60.28      6.46 o 
   6   8   7       57.87       53.43      5.97 o 
   7   8   7       21.26       22.10      3.51 o 
   8   8   7      101.96       94.25      8.45 o 
   9   8   7        1.82        6.86      2.36 o 
  10   8   7       17.96       13.64      3.73 o 
 -12   9   7        7.35        7.48      9.40 o 
 -11   9   7       27.22       17.47      7.41 o 
 -10   9   7       72.18       76.38     12.41 o 
  -9   9   7       38.19       39.19      5.12 o 
  -8   9   7      187.67      173.43      9.04 o 
  -7   9   7       81.70       82.26      8.21 o 
  -6   9   7        3.62        7.09      3.08 o 
  -5   9   7      226.00      225.53      7.29 o 
  -4   9   7      235.79      221.07      5.82 o 
  -3   9   7       75.40       66.43      4.54 o 
  -2   9   7       33.07       27.60      2.70 o 
  -1   9   7      234.85      210.40      6.72 o 
   0   9   7       97.11       84.86      4.78 o 
   1   9   7      170.12      166.05      8.71 o 
   2   9   7       63.23       52.33      4.35 o 
   3   9   7       94.64       74.79      9.13 o 
   4   9   7       18.68       21.34      3.61 o 
   5   9   7      147.31      135.28     13.75 o 
   6   9   7       11.62        9.73      3.15 o 
   7   9   7       20.21       19.39      4.01 o 
   8   9   7       17.72       10.25      7.51 o 
   9   9   7       61.26       66.11     10.12 o 
 -11  10   7        6.51        3.04      7.54 o 
 -10  10   7      183.42      222.89     38.01 o 
  -9  10   7       60.26       65.44     12.24 o 
  -8  10   7       59.38       66.02     12.83 o 
  -7  10   7       37.31       35.75      9.04 o 
  -6  10   7       47.83       50.12     11.17 o 
  -5  10   7      104.76      108.11     13.29 o 
  -4  10   7       20.80       13.45      6.11 o 
  -3  10   7        5.61        3.29      2.67 o 
  -2  10   7       92.60       75.95      8.62 o 
  -1  10   7      409.19      456.77     22.79 o 
   0  10   7       50.36       46.49      6.67 o 
   1  10   7      205.22      228.12     14.93 o 
   2  10   7        9.51       11.39      4.57 o 
   3  10   7      142.72      141.99     13.45 o 
   4  10   7      134.00      129.31     13.50 o 
   5  10   7        3.44        4.33      3.05 o 
   6  10   7      155.54      169.87     13.84 o 
   7  10   7      116.01      122.67     11.15 o 
  -9  11   7      125.03      163.92     18.19 o 
  -8  11   7       82.42       96.42     14.27 o 
  -7  11   7        4.18       17.40      9.70 o 
  -6  11   7       19.75       17.60     10.91 o 
  -5  11   7      100.85      102.30     14.17 o 
  -4  11   7      101.76      119.38     17.21 o 
  -3  11   7      234.16      232.91     18.55 o 
  -2  11   7      250.47      226.04     30.33 o 
  -1  11   7        2.08        4.77      4.01 o 
   0  11   7       60.35       52.05      7.76 o 
   1  11   7       15.81       11.66      3.92 o 
   2  11   7      129.03      129.97     21.42 o 
   3  11   7       57.80       53.56      8.78 o 
   4  11   7      153.18      162.21     15.46 o 
   5  11   7      372.73      376.51     22.87 o 
   6  11   7      107.62      123.90     10.51 o 
  -7  12   7      115.73      115.10     15.67 o 
  -6  12   7      104.66      103.09     21.75 o 
  -5  12   7      320.67      319.31     23.71 o 
  -4  12   7        5.53        1.57      6.60 o 
  -3  12   7       66.22       69.78     13.36 o 
  -2  12   7       54.16       66.87     12.60 o 
  -1  12   7       89.87      102.59     10.62 o 
   0  12   7       20.41       17.24      6.24 o 
   1  12   7       81.78       91.26     10.34 o 
   2  12   7       58.24       50.77      8.85 o 
   3  12   7      146.20      155.89     16.34 o 
 -16   0   8        6.44        8.39      7.38 o 
 -15   0   8      179.70      168.98     16.56 o 
 -14   0   8        0.78        2.29      6.79 o 
 -13   0   8       42.13       38.95      9.27 o 
 -12   0   8      257.74      244.59     14.94 o 
 -11   0   8      581.54      646.25     65.49 o 
 -10   0   8       21.24       25.04      5.39 o 
  -9   0   8      315.44      320.71     19.57 o 
  -8   0   8      291.64      301.43     12.17 o 
  -7   0   8      184.92      177.28      5.89 o 
  -6   0   8        0.18        1.75      1.36 o 
  -5   0   8       14.44       13.09      2.44 o 
  -4   0   8       29.43       28.77      2.71 o 
  -2   0   8       76.44       52.52      8.57 o 
  -1   0   8      174.08      137.24      9.67 o 
   0   0   8      120.09      130.62     12.54 o 
   1   0   8      119.09      135.07      8.79 o 
   2   0   8     1099.37     1078.17     71.74 o 
   3   0   8       40.66       39.01      5.06 o 
   4   0   8       64.23       55.88      5.49 o 
   5   0   8       25.86       19.59      4.36 o 
   6   0   8       16.57       10.04      4.14 o 
   7   0   8     1539.89     1558.00     70.22 o 
   8   0   8      633.82      603.01     30.78 o 
   9   0   8      114.80      107.26     11.34 o 
  10   0   8      116.17      115.31     12.08 o 
  11   0   8      207.86      197.06     22.53 o 
  12   0   8       68.51       69.40     11.44 o 
 -16   1   8      156.21      161.70     11.98 o 
 -15   1   8       69.22       69.97      9.08 o 
 -14   1   8       13.72       13.14      5.57 o 
 -13   1   8      120.36      116.49     10.44 o 
 -12   1   8      241.57      231.53     10.83 o 
 -11   1   8        6.58        7.99      1.99 o 
 -10   1   8     1072.88     1139.81     16.38 o 
  -9   1   8      485.11      484.51      7.15 o 
  -8   1   8      203.81      209.71      6.32 o 
  -7   1   8       85.81       84.82      4.62 o 
  -6   1   8      355.69      382.52      7.62 o 
  -5   1   8      337.11      349.00      8.91 o 
  -4   1   8     1558.75     1632.84     18.18 o 
  -3   1   8       24.69       32.57      2.47 o 
  -2   1   8      158.14      149.74      6.69 o 
  -1   1   8      267.50      243.48     12.79 o 
   0   1   8      370.36      362.78      7.66 o 
   1   1   8      462.65      451.33     11.43 o 
   2   1   8      185.75      171.84      7.53 o 
   3   1   8       70.63       75.73      4.42 o 
   4   1   8      157.23      151.48      5.86 o 
   5   1   8       84.43       85.15      5.35 o 
   6   1   8      404.17      371.17     15.58 o 
   7   1   8      383.19      391.18     13.13 o 
   8   1   8       71.09       72.06      7.35 o 
   9   1   8      259.45      258.48     11.47 o 
  10   1   8      115.16      113.61      8.66 o 
  11   1   8       12.93       11.51      3.58 o 
  12   1   8       34.77       36.44      4.72 o 
 -16   2   8       21.13       21.06      6.58 o 
 -15   2   8       61.47       54.63      7.79 o 
 -14   2   8       75.20       76.08     10.26 o 
 -13   2   8        9.07       10.61      3.07 o 
 -12   2   8      442.17      426.39     22.30 o 
 -11   2   8      488.80      490.87     14.34 o 
 -10   2   8      575.08      615.20     12.93 o 
  -9   2   8      328.38      330.20      5.21 o 
  -8   2   8      887.95      936.88     14.08 o 
  -7   2   8      188.51      172.95      3.65 o 
  -6   2   8      905.79      914.98      9.62 o 
  -5   2   8      360.24      362.17      6.73 o 
  -4   2   8      172.98      154.90      4.98 o 
  -3   2   8      194.54      181.80      5.54 o 
  -2   2   8      452.26      455.70      7.30 o 
  -1   2   8      235.35      224.41      8.22 o 
   0   2   8      181.55      170.04      5.81 o 
   1   2   8      606.30      620.96     10.84 o 
   2   2   8      499.50      480.16      9.60 o 
   3   2   8      601.61      608.28     10.59 o 
   4   2   8      426.06      391.86      8.99 o 
   5   2   8      305.38      297.28      9.29 o 
   6   2   8      290.64      302.08     11.21 o 
   7   2   8      218.31      213.13      8.78 o 
   8   2   8       25.29       21.58      4.78 o 
   9   2   8       51.34       54.63      6.87 o 
  10   2   8       40.65       34.43      5.13 o 
  11   2   8       55.27       57.06      5.93 o 
  12   2   8       40.92       38.56      5.90 o 
 -16   3   8       96.08       96.14     14.63 o 
 -15   3   8       88.96       92.15      9.13 o 
 -14   3   8      108.23       94.72      6.72 o 
 -13   3   8       72.70       79.87      6.22 o 
 -12   3   8      483.17      470.26     15.48 o 
 -11   3   8      504.96      520.32     13.44 o 
 -10   3   8     1106.30     1087.81     17.75 o 
  -9   3   8      404.15      380.00     12.19 o 
  -8   3   8      778.98      745.94     14.49 o 
  -7   3   8      573.64      570.43     21.96 o 
  -6   3   8       51.00       47.72      3.15 o 
  -5   3   8     1061.90     1059.14     15.83 o 
  -4   3   8       37.54       42.91      2.96 o 
  -3   3   8      444.62      449.01     10.25 o 
  -2   3   8      257.88      241.81      8.97 o 
  -1   3   8      582.12      534.29     10.87 o 
   0   3   8      344.65      342.09      7.61 o 
   1   3   8      732.97      786.94     14.41 o 
   2   3   8       32.07       33.88      3.27 o 
   3   3   8      998.77      983.82     18.97 o 
   4   3   8     1483.21     1520.83     19.48 o 
   5   3   8      440.29      411.76     11.11 o 
   6   3   8      186.20      158.55      8.54 o 
   7   3   8       44.60       30.62      3.84 o 
   8   3   8      100.39       93.33      7.33 o 
   9   3   8      106.68       93.69      9.16 o 
  10   3   8      228.33      237.83     15.11 o 
  11   3   8       27.65       28.54      4.91 o 
  12   3   8        0.89        2.68      3.04 o 
 -16   4   8      125.05      132.24     11.71 o 
 -15   4   8       77.97       76.21      7.77 o 
 -14   4   8      309.04      348.98     17.46 o 
 -13   4   8       14.69       17.40      4.78 o 
 -12   4   8       59.84       49.81      5.50 o 
 -11   4   8      178.84      166.96      8.63 o 
 -10   4   8      352.61      353.90     10.90 o 
  -9   4   8      126.05      116.84      7.36 o 
  -8   4   8      578.68      562.97     12.26 o 
  -7   4   8       95.34       93.02      5.89 o 
  -6   4   8      432.14      422.97     11.65 o 
  -5   4   8      375.84      348.55      9.14 o 
  -4   4   8       45.53       42.30      3.00 o 
  -3   4   8       18.35       20.22      2.17 o 
  -2   4   8       31.79       29.37      3.04 o 
  -1   4   8      548.07      539.58     11.56 o 
   0   4   8        4.05        4.83      2.00 o 
   1   4   8       30.41       30.02      3.57 o 
   2   4   8      360.58      378.63      9.67 o 
   3   4   8      206.74      193.05      7.29 o 
   4   4   8      248.89      242.50      8.25 o 
   5   4   8      631.94      634.18     13.34 o 
   6   4   8      273.06      253.64      9.18 o 
   7   4   8      176.79      150.91      8.75 o 
   8   4   8        3.23        4.04      2.50 o 
   9   4   8       93.53       84.89      7.18 o 
  10   4   8      124.89      122.28      9.69 o 
  11   4   8      120.85      120.57     10.31 o 
 -15   5   8      146.40      154.62     10.89 o 
 -14   5   8       42.99       50.05      6.24 o 
 -13   5   8        9.43        8.34      4.00 o 
 -12   5   8      180.68      181.05     10.49 o 
 -11   5   8        7.68        6.65      3.19 o 
 -10   5   8      531.37      539.59     19.81 o 
  -9   5   8      281.65      283.22      9.53 o 
  -8   5   8       74.81       72.42      8.35 o 
  -7   5   8      321.71      298.83      9.19 o 
  -6   5   8      152.00      143.64      6.65 o 
  -5   5   8       66.18       54.89      2.93 o 
  -4   5   8      741.09      700.44      7.85 o 
  -3   5   8     1016.58     1050.20     10.12 o 
  -2   5   8      193.29      197.79      6.24 o 
  -1   5   8      194.97      191.25      6.99 o 
   0   5   8      250.09      248.11      8.30 o 
   1   5   8      533.22      527.13      9.58 o 
   2   5   8      475.11      486.13     11.28 o 
   3   5   8       81.54       74.00      5.35 o 
   4   5   8      287.64      263.34      7.75 o 
   5   5   8      571.81      543.94     12.71 o 
   6   5   8      482.80      487.39     11.91 o 
   7   5   8       53.79       44.15      5.06 o 
   8   5   8       28.57       23.91      3.71 o 
   9   5   8      100.86      105.51      8.59 o 
  10   5   8       51.16       59.23      7.01 o 
  11   5   8      172.68      172.64     13.00 o 
 -15   6   8       60.87       66.45     13.65 o 
 -14   6   8       62.23       56.20      6.01 o 
 -13   6   8       40.70       41.38      5.38 o 
 -12   6   8      124.97      121.40      8.80 o 
 -11   6   8       11.97       13.03      4.32 o 
 -10   6   8       98.68      101.43      7.14 o 
  -9   6   8       56.51       41.87      4.99 o 
  -8   6   8      460.73      448.41     13.26 o 
  -7   6   8      267.16      267.12     12.83 o 
  -6   6   8      884.23      868.93     17.14 o 
  -5   6   8      573.23      535.06      7.80 o 
  -4   6   8      316.11      313.67      9.17 o 
  -3   6   8      138.80      138.57      6.23 o 
  -2   6   8      119.70      116.34      5.98 o 
  -1   6   8       52.02       46.47      3.47 o 
   0   6   8      735.21      743.60     11.94 o 
   1   6   8        2.32        5.13      2.40 o 
   2   6   8      263.71      241.28      8.99 o 
   3   6   8      116.59      118.89      5.99 o 
   4   6   8       78.69       73.13      5.11 o 
   5   6   8       54.22       61.93      4.77 o 
   6   6   8       99.63      105.15      8.47 o 
   7   6   8       99.93       95.63      7.77 o 
   8   6   8      105.18      110.72      8.72 o 
   9   6   8      146.40      156.39     10.20 o 
  10   6   8       59.06       51.56      6.83 o 
 -14   7   8        7.22        6.43      3.83 o 
 -13   7   8       27.44       27.44      5.07 o 
 -12   7   8       76.20       84.78      7.00 o 
 -11   7   8      169.53      172.77      8.71 o 
 -10   7   8        8.41       12.40      4.84 o 
  -9   7   8       90.62       88.45      6.54 o 
  -8   7   8      215.36      186.20      8.99 o 
  -7   7   8        9.56       11.63      2.76 o 
  -6   7   8      387.45      372.64      9.88 o 
  -5   7   8      252.44      242.75      5.64 o 
  -4   7   8       19.74       15.22      2.25 o 
  -3   7   8       20.83       17.15      2.70 o 
  -2   7   8      206.78      212.08      6.59 o 
  -1   7   8       14.95       14.78      2.47 o 
   0   7   8      163.71      150.29      6.25 o 
   1   7   8       90.01       72.12      4.93 o 
   2   7   8      101.61       98.98      5.83 o 
   3   7   8      255.58      237.00      8.00 o 
   4   7   8      272.17      263.29      9.02 o 
   5   7   8      264.51      249.58      9.34 o 
   6   7   8       24.56       24.78      4.27 o 
   7   7   8       51.27       63.75      6.41 o 
   8   7   8       38.83       41.17      5.03 o 
   9   7   8       34.85       31.87      4.76 o 
  10   7   8       18.71       13.81      3.60 o 
 -13   8   8      130.15      139.10     15.93 o 
 -12   8   8       81.10       86.90      8.48 o 
 -11   8   8      109.36      111.61     12.70 o 
 -10   8   8      315.67      328.98     14.85 o 
  -9   8   8       60.65       57.93      6.35 o 
  -8   8   8      265.68      270.42      9.46 o 
  -7   8   8      147.49      135.08     10.27 o 
  -6   8   8      364.80      349.71     10.36 o 
  -5   8   8      700.15      693.08     12.83 o 
  -4   8   8      191.88      205.66      5.86 o 
  -3   8   8       34.22       35.94      3.20 o 
  -2   8   8      557.51      573.98      9.78 o 
  -1   8   8      606.02      597.89     12.96 o 
   0   8   8      205.38      225.16      8.86 o 
   1   8   8      298.94      271.37      8.07 o 
   2   8   8      372.82      348.02      9.67 o 
   3   8   8       20.64       26.40      3.13 o 
   4   8   8       94.06       86.30      7.09 o 
   5   8   8       33.18       34.23      4.23 o 
   6   8   8        8.43       10.70      2.93 o 
   7   8   8        2.64        3.75      2.55 o 
   8   8   8       79.59       70.68      6.96 o 
   9   8   8      433.40      492.89     14.74 o 
 -12   9   8       19.77       22.69     10.35 o 
 -11   9   8       68.12       68.70     12.77 o 
 -10   9   8      111.22      131.40     15.28 o 
  -9   9   8       93.23       78.98      8.38 o 
  -8   9   8      227.94      218.59     11.79 o 
  -7   9   8        2.29        2.29      2.42 o 
  -6   9   8      133.44      164.11      7.04 o 
  -5   9   8       84.82       88.66      6.24 o 
  -4   9   8      481.94      440.75     10.42 o 
  -3   9   8       20.17       21.37      2.77 o 
  -2   9   8      138.26      125.96      6.81 o 
  -1   9   8        7.22        6.33      2.71 o 
   0   9   8      312.41      326.74     11.57 o 
   1   9   8      266.77      256.97     11.72 o 
   2   9   8      119.37      119.04      6.91 o 
   3   9   8       73.26       75.32      6.52 o 
   4   9   8      105.66       98.58      9.50 o 
   5   9   8       51.09       42.36      5.98 o 
   6   9   8       50.96       51.22      7.61 o 
   7   9   8       35.11       36.04      6.69 o 
   8   9   8       52.29       50.71      7.59 o 
 -10  10   8        6.80       15.90     10.61 o 
  -9  10   8       21.31       28.38     10.12 o 
  -8  10   8      101.12      117.62     14.66 o 
  -7  10   8       20.98       17.80      8.23 o 
  -6  10   8        3.61        7.38      6.43 o 
  -5  10   8       10.38       11.33      9.63 o 
  -4  10   8       53.08       60.41     11.49 o 
  -3  10   8      123.64      119.97     13.98 o 
  -2  10   8       39.54       32.15      6.17 o 
  -1  10   8       11.25       12.20      5.02 o 
   0  10   8      108.17      103.81      9.05 o 
   1  10   8       17.75       11.76      4.62 o 
   2  10   8        4.66        6.60      4.50 o 
   3  10   8       39.27       32.10      7.58 o 
   4  10   8       33.14       36.92      7.88 o 
   5  10   8       50.71       61.11      8.29 o 
   6  10   8       55.46       54.28      9.68 o 
  -9  11   8       85.19       81.53     13.58 o 
  -8  11   8       20.36       29.16      9.89 o 
  -7  11   8       35.06       34.12     10.02 o 
  -6  11   8       46.83       27.07      7.58 o 
  -5  11   8      172.80      182.82     18.35 o 
  -4  11   8       35.20       26.22      9.21 o 
  -3  11   8       78.55       67.82     14.69 o 
  -2  11   8      132.83      125.91     14.66 o 
  -1  11   8       17.79       16.81      5.88 o 
   0  11   8       57.33       48.97      7.19 o 
   1  11   8       25.22       19.20      5.24 o 
   2  11   8        8.90        4.64      3.29 o 
   3  11   8      131.51      145.89     13.50 o 
   4  11   8       84.60       89.90     16.56 o 
   5  11   8       53.48       56.50     10.64 o 
  -6  12   8       67.02       80.10     14.63 o 
  -5  12   8      104.52      113.34     17.76 o 
  -4  12   8       20.68       20.51      7.61 o 
  -3  12   8       30.28       28.38      9.44 o 
  -2  12   8       19.91       25.60      9.21 o 
  -1  12   8      103.59       92.67     15.77 o 
   0  12   8      230.48      254.02     17.24 o 
   1  12   8      108.25      114.14     12.12 o 
   2  12   8      114.88      135.23     24.59 o 
 -16   0   9      198.84      183.12     35.56 o 
 -15   0   9      153.39      140.11     28.60 o 
 -14   0   9        7.29        8.26      6.99 o 
 -13   0   9       13.43       11.69      7.22 o 
 -12   0   9       18.17       18.94      7.64 o 
 -11   0   9       67.07       71.52      5.68 o 
 -10   0   9     1046.00     1028.48     94.09 o 
  -9   0   9       60.14       67.82      4.05 o 
  -8   0   9      846.95      865.32     14.93 o 
  -7   0   9        2.63        4.34      1.68 o 
  -6   0   9      223.41      200.43     26.78 o 
  -5   0   9        2.23        1.76      1.97 o 
  -4   0   9       28.75       30.52      7.87 o 
  -3   0   9      990.43      939.53     74.73 o 
  -2   0   9      331.61      347.15     27.12 o 
  -1   0   9      529.30      485.71     65.16 o 
   0   0   9        0.98        2.92      3.08 o 
   1   0   9       63.59       57.26      5.37 o 
   2   0   9       31.94       21.69      4.46 o 
   3   0   9       15.96       13.83      4.10 o 
   4   0   9       88.74       86.10      6.98 o 
   5   0   9       23.33       26.78      4.78 o 
   6   0   9        0.71        5.17      4.19 o 
   7   0   9      166.80      174.75     12.43 o 
   8   0   9     1112.82     1184.74     25.98 o 
   9   0   9       29.01       31.16      6.75 o 
  10   0   9       41.09       35.83      9.82 o 
  11   0   9       81.31       82.53     14.40 o 
  12   0   9        1.34        3.89      4.56 o 
 -16   1   9      141.58      148.99     30.37 o 
 -15   1   9        7.49        6.38      4.17 o 
 -14   1   9       69.54       66.67      8.24 o 
 -13   1   9       67.18       56.72      7.37 o 
 -12   1   9       39.16       24.69      4.54 o 
 -11   1   9       65.61       55.36      4.88 o 
 -10   1   9       56.03       47.17      4.33 o 
  -9   1   9      409.53      419.01      6.14 o 
  -8   1   9       52.43       49.69      4.10 o 
  -7   1   9      290.57      270.35     10.83 o 
  -6   1   9       58.62       44.95      6.47 o 
  -5   1   9      226.89      233.76      6.24 o 
  -4   1   9       17.12       16.22      2.01 o 
  -3   1   9      792.00      788.77     12.19 o 
  -2   1   9      846.70      987.49     15.73 o 
  -1   1   9      185.07      157.84      5.33 o 
   0   1   9        4.71       10.19      1.85 o 
   1   1   9      797.82      770.19     12.35 o 
   2   1   9       89.63       85.21      6.29 o 
   3   1   9      198.51      197.63      7.72 o 
   4   1   9      437.88      438.24     11.41 o 
   5   1   9      284.79      310.31      8.82 o 
   6   1   9      476.78      458.70     13.06 o 
   7   1   9       15.59       17.92      3.69 o 
   8   1   9      210.98      200.62     11.43 o 
   9   1   9      190.26      179.35     10.58 o 
  10   1   9      120.53      128.48      8.85 o 
  11   1   9      196.89      186.31     21.12 o 
 -16   2   9       94.62       87.28     17.83 o 
 -15   2   9        9.47       10.16      5.43 o 
 -14   2   9      136.39      147.43     16.91 o 
 -13   2   9       15.44        7.68      3.20 o 
 -12   2   9       88.76       75.19      5.88 o 
 -11   2   9       25.28       22.26      3.75 o 
 -10   2   9      621.31      589.94     16.24 o 
  -9   2   9      408.77      422.00      5.75 o 
  -8   2   9      301.76      275.43      4.51 o 
  -7   2   9      507.45      499.30     11.72 o 
  -6   2   9      442.24      429.71      8.04 o 
  -4   2   9      981.01      996.46     11.30 o 
  -3   2   9      190.82      178.47      6.41 o 
  -2   2   9      430.43      457.69     18.68 o 
  -1   2   9       20.08       26.07      3.54 o 
   0   2   9      518.08      532.32     10.22 o 
   1   2   9      397.76      388.20      8.40 o 
   2   2   9      102.86       99.99      5.67 o 
   3   2   9       87.49       88.15      5.02 o 
   4   2   9      244.14      229.49      7.37 o 
   5   2   9        7.09        6.49      3.34 o 
   6   2   9       14.45       11.11      3.65 o 
   7   2   9      137.65      141.73      7.81 o 
   8   2   9      234.28      243.98     11.89 o 
   9   2   9       47.03       47.00      6.06 o 
  10   2   9        1.49        4.78      2.91 o 
  11   2   9       64.69       68.92      7.55 o 
 -16   3   9        9.59       18.19      7.99 o 
 -15   3   9       17.37       18.91      7.07 o 
 -14   3   9       25.93       19.11      4.64 o 
 -13   3   9       60.18       61.33      6.10 o 
 -12   3   9      173.59      158.05      7.85 o 
 -11   3   9       43.87       34.64      4.34 o 
 -10   3   9      217.06      204.11      8.57 o 
  -9   3   9     1485.05     1511.98     20.22 o 
  -8   3   9      241.60      257.52     12.83 o 
  -7   3   9       64.31       59.86      2.75 o 
  -6   3   9       84.21       80.09      4.41 o 
  -5   3   9      708.90      695.81     14.11 o 
  -4   3   9       49.98       41.66      2.85 o 
  -3   3   9      175.09      165.96      6.00 o 
  -2   3   9     1183.75     1180.32     15.32 o 
  -1   3   9      289.94      295.07     10.17 o 
   0   3   9       74.67       80.66      5.46 o 
   1   3   9      397.96      379.49      8.38 o 
   2   3   9      320.83      307.20      8.17 o 
   3   3   9      608.91      630.01     14.15 o 
   4   3   9      272.47      254.60     10.16 o 
   5   3   9        9.94        9.93      2.70 o 
   6   3   9      143.00      134.78      6.80 o 
   7   3   9      129.82      123.01      7.90 o 
   8   3   9       53.89       50.15      5.47 o 
   9   3   9       44.59       46.08      4.99 o 
  10   3   9        6.06        7.04      2.65 o 
  11   3   9       19.60       17.87      4.01 o 
 -15   4   9       50.98       57.53     12.90 o 
 -14   4   9      141.96      129.90      9.44 o 
 -13   4   9      100.39       88.27      7.19 o 
 -12   4   9       24.49       27.34      4.74 o 
 -11   4   9       12.70       17.09      3.87 o 
 -10   4   9      137.65      129.82      7.93 o 
  -9   4   9      568.80      565.84     25.56 o 
  -8   4   9      405.58      428.32     11.32 o 
  -7   4   9      766.41      783.76     16.52 o 
  -6   4   9      449.54      455.93      6.46 o 
  -5   4   9      546.90      523.11     11.63 o 
  -4   4   9      258.06      242.79      7.98 o 
  -3   4   9       76.38       84.44      6.40 o 
  -2   4   9      350.49      334.83      7.43 o 
  -1   4   9      760.19      759.85     11.16 o 
   0   4   9      877.00      903.80     14.02 o 
   1   4   9     1262.63     1245.75     16.89 o 
   2   4   9      178.99      153.66      6.09 o 
   3   4   9     1035.28     1056.41     17.62 o 
   4   4   9      149.63      127.28      6.69 o 
   5   4   9      220.69      232.52      8.71 o 
   6   4   9      189.30      172.41      8.05 o 
   7   4   9       16.66       14.15      3.82 o 
   8   4   9      230.64      231.83     11.67 o 
   9   4   9       65.80       57.14      7.88 o 
  10   4   9      121.01      126.00      9.76 o 
  11   4   9       12.07       14.76      4.04 o 
 -15   5   9       21.67       18.92      4.96 o 
 -14   5   9      114.16      117.84      8.55 o 
 -13   5   9       30.10       23.58      4.63 o 
 -12   5   9       24.12       21.42      4.05 o 
 -11   5   9      204.57      226.72      9.52 o 
 -10   5   9       30.00       30.40      4.56 o 
  -9   5   9      173.37      159.81      9.38 o 
  -8   5   9       31.44       35.81      5.45 o 
  -7   5   9       14.44       15.76      3.47 o 
  -6   5   9      215.54      209.12      4.89 o 
  -5   5   9      863.63      843.86     11.65 o 
  -4   5   9      303.49      290.31      6.76 o 
  -3   5   9     1149.86     1199.34     25.44 o 
  -2   5   9      251.28      223.66      7.43 o 
  -1   5   9       11.08        8.30      2.19 o 
   0   5   9      442.25      419.75     12.03 o 
   1   5   9      142.96      133.47      6.88 o 
   2   5   9      398.52      393.03     10.55 o 
   3   5   9      694.58      685.65     13.59 o 
   4   5   9      643.19      609.88     11.86 o 
   5   5   9      277.90      267.64      8.96 o 
   6   5   9      324.40      315.58     11.11 o 
   7   5   9       27.25       22.97      3.94 o 
   8   5   9       27.49       22.85      4.04 o 
   9   5   9      226.76      244.50     14.57 o 
  10   5   9       66.04       56.36      6.44 o 
 -14   6   9      100.54      102.51      8.33 o 
 -13   6   9       87.98       92.64      8.34 o 
 -12   6   9      196.80      196.44     15.04 o 
 -11   6   9        2.28        2.57      2.87 o 
 -10   6   9      111.94      113.06      7.06 o 
  -9   6   9      167.75      164.05      8.29 o 
  -8   6   9      151.11      137.17      8.28 o 
  -7   6   9      249.28      251.11      8.97 o 
  -6   6   9        2.23        2.51      0.93 o 
  -5   6   9      367.55      356.14      6.93 o 
  -4   6   9      235.44      236.20      6.38 o 
  -3   6   9      565.44      593.29     14.59 o 
  -2   6   9        1.19        2.64      2.09 o 
  -1   6   9      228.65      232.52      8.56 o 
   0   6   9       90.55       79.77      4.95 o 
   1   6   9      392.29      403.74     10.99 o 
   2   6   9      190.24      184.95      8.80 o 
   3   6   9      171.05      170.17      6.75 o 
   4   6   9      164.73      157.77      7.29 o 
   5   6   9       16.31       16.69      3.25 o 
   6   6   9       84.48       96.63      6.74 o 
   7   6   9       24.90       24.33      4.17 o 
   8   6   9      155.49      168.92     10.98 o 
   9   6   9      141.28      155.67     11.23 o 
  10   6   9        6.21        9.21      3.97 o 
 -13   7   9       37.70       29.82      5.25 o 
 -12   7   9       92.04      109.60      8.81 o 
 -11   7   9      389.17      426.79     12.82 o 
 -10   7   9       15.96       22.08      4.45 o 
  -9   7   9       36.97       33.69      5.09 o 
  -8   7   9       46.50       41.44      4.69 o 
  -7   7   9      101.47       82.65      6.91 o 
  -6   7   9      202.73      201.77      7.88 o 
  -5   7   9      211.51      216.52      5.70 o 
  -4   7   9       93.24       88.53      4.75 o 
  -3   7   9      270.79      271.11      8.00 o 
  -2   7   9      175.49      158.40      6.06 o 
  -1   7   9       23.49       18.62      2.86 o 
   0   7   9      834.17      867.38     12.86 o 
   1   7   9      747.94      786.60     12.44 o 
   2   7   9        1.11        2.22      1.72 o 
   3   7   9      221.91      216.15      9.21 o 
   4   7   9       74.07       64.92      5.98 o 
   5   7   9       19.32       20.25      4.27 o 
   6   7   9      153.83      157.83     10.95 o 
   7   7   9      203.37      228.99     14.48 o 
   8   7   9        4.93        5.79      2.61 o 
   9   7   9        2.36        5.29      3.11 o 
 -13   8   9       61.89       66.96      8.64 o 
 -12   8   9       11.16       15.49      3.83 o 
 -11   8   9       57.64       67.20      6.53 o 
 -10   8   9       21.12       15.66      3.81 o 
  -9   8   9       55.30       47.33      5.48 o 
  -8   8   9      444.90      488.84     12.72 o 
  -7   8   9       18.36       14.08      3.26 o 
  -6   8   9       79.05       81.88      5.92 o 
  -5   8   9      273.91      263.85     10.46 o 
  -4   8   9      131.34      132.41      6.56 o 
  -3   8   9        3.45        7.28      2.51 o 
  -2   8   9      340.73      322.83     12.71 o 
  -1   8   9      129.30      133.42      5.96 o 
   0   8   9        2.35        2.41      1.91 o 
   1   8   9       12.88       14.18      2.81 o 
   2   8   9       10.49       10.37      2.62 o 
   3   8   9       79.81       77.36      5.66 o 
   4   8   9      119.44      120.90      7.60 o 
   5   8   9       58.00       56.79      6.08 o 
   6   8   9      109.10      117.37      8.96 o 
   7   8   9        2.63        3.72      2.20 o 
   8   8   9       22.02       16.38      3.92 o 
 -11   9   9      154.53      198.20     18.42 o 
 -10   9   9       42.18       46.04     11.95 o 
  -9   9   9       56.76       57.76     12.64 o 
  -8   9   9       91.72       82.69      6.12 o 
  -7   9   9       30.28       38.63      4.54 o 
  -6   9   9      217.11      227.62     10.38 o 
  -5   9   9      202.03      202.60      8.06 o 
  -4   9   9       31.84       27.95      3.99 o 
  -3   9   9       32.32       29.08      3.63 o 
  -2   9   9       31.36       28.22      3.52 o 
  -1   9   9      179.98      179.66      7.43 o 
   0   9   9      130.63      136.82      6.53 o 
   1   9   9       93.72       95.28      5.93 o 
   2   9   9       73.76       74.61      4.94 o 
   3   9   9      167.06      173.46     12.45 o 
   4   9   9      158.26      137.31     12.65 o 
   5   9   9       45.14       45.26      8.18 o 
   6   9   9       37.41       48.34      9.02 o 
   7   9   9       94.99       76.32     13.11 o 
 -10  10   9      152.16      157.09     17.93 o 
  -9  10   9      132.96      128.46     15.35 o 
  -8  10   9       48.35       65.24     12.15 o 
  -7  10   9       78.04       58.97     11.95 o 
  -6  10   9       57.51       68.21     11.76 o 
  -5  10   9      104.70       91.72     12.70 o 
  -4  10   9        2.87        6.37      7.54 o 
  -3  10   9       10.23       17.53      7.87 o 
  -2  10   9       95.89      105.39      8.19 o 
  -1  10   9       83.99       81.05      8.18 o 
   0  10   9       80.17       85.75      9.83 o 
   1  10   9        6.57        9.69      5.08 o 
   2  10   9      199.02      187.62     15.07 o 
   3  10   9      233.66      234.55     16.71 o 
   4  10   9      281.45      301.83     26.58 o 
   5  10   9      309.68      334.17     15.97 o 
  -8  11   9       32.11       22.47      9.73 o 
  -7  11   9        3.69        7.05      6.99 o 
  -6  11   9       22.49       25.93      8.85 o 
  -5  11   9       26.04       25.14     10.06 o 
  -4  11   9       66.38       73.80     19.33 o 
  -3  11   9       83.73      101.98     14.33 o 
  -2  11   9      145.74      167.80     17.34 o 
  -1  11   9       88.10       79.18     16.26 o 
   0  11   9      152.47      156.48     19.98 o 
   1  11   9        7.68        4.77      3.80 o 
   2  11   9       78.83       94.91     13.00 o 
   3  11   9        1.49        6.71      4.26 o 
  -4  12   9       11.18       16.10      8.29 o 
  -3  12   9        5.75        5.06      5.75 o 
  -2  12   9       20.43       25.80     10.02 o 
  -1  12   9      123.99      115.89     21.78 o 
   0  12   9      146.37      128.88     42.15 o 
 -16   0  10      391.11      439.61     27.17 o 
 -15   0  10       67.38       65.67     11.98 o 
 -14   0  10      673.07      690.48     30.76 o 
 -13   0  10        6.12       11.76      9.04 o 
 -12   0  10       56.56       42.87     10.78 o 
 -11   0  10      287.52      278.64     23.85 o 
 -10   0  10        1.62        2.57      1.94 o 
  -9   0  10        1.47        3.83      2.61 o 
  -8   0  10       48.02       45.58      6.71 o 
  -7   0  10      386.22      353.09     25.91 o 
  -6   0  10       19.43       21.51      3.52 o 
  -5   0  10       48.80       39.48      6.59 o 
  -4   0  10      111.85       81.71      9.26 o 
  -3   0  10      221.00      222.99     21.42 o 
  -2   0  10       65.74       70.24      6.26 o 
  -1   0  10       95.45       87.88      6.48 o 
   0   0  10       91.30       90.41      6.72 o 
   1   0  10       46.04       35.48      5.15 o 
   2   0  10      144.22      148.60     10.73 o 
   3   0  10       74.30       59.21      6.09 o 
   4   0  10        8.39        7.46      4.33 o 
   5   0  10      945.92      847.34     36.05 o 
   6   0  10       13.45        3.35      5.01 o 
   7   0  10      427.46      422.79     30.82 o 
   8   0  10      116.34      106.04     10.01 o 
   9   0  10       73.78       82.17     10.10 o 
  10   0  10      301.68      308.67     21.33 o 
  11   0  10        9.42        9.98      4.46 o 
 -16   1  10      100.65      115.99     11.07 o 
 -15   1  10       35.00       35.62      7.45 o 
 -14   1  10      177.24      174.76     12.27 o 
 -13   1  10      144.85      123.97      9.59 o 
 -12   1  10       94.31       89.15     11.21 o 
 -11   1  10      333.61      325.80     13.00 o 
 -10   1  10      162.07      139.31      7.64 o 
  -9   1  10      505.50      471.91      9.05 o 
  -8   1  10       11.95        9.20      2.10 o 
  -7   1  10      123.88      105.89      4.08 o 
  -6   1  10      341.44      341.05      8.39 o 
  -5   1  10       72.69       65.02      4.16 o 
  -4   1  10      370.60      396.77      7.93 o 
  -3   1  10      155.08      133.98      5.80 o 
  -2   1  10      107.27      101.80      4.83 o 
  -1   1  10      343.50      313.93      7.65 o 
   0   1  10       47.57       46.65      3.83 o 
   1   1  10     1148.34     1117.45     16.60 o 
   2   1  10      201.28      195.09      8.89 o 
   3   1  10      366.07      367.62     10.85 o 
   4   1  10      225.21      211.19      7.57 o 
   5   1  10      780.27      783.48     14.34 o 
   6   1  10      120.02      110.74      6.46 o 
   7   1  10      237.45      218.87      9.71 o 
   8   1  10      139.45      150.87      8.13 o 
   9   1  10       30.81       27.12      4.59 o 
  10   1  10      123.60      121.46      8.92 o 
  11   1  10        8.30        8.57      3.34 o 
 -16   2  10       33.21       31.44      9.80 o 
 -15   2  10       93.08       85.74      9.32 o 
 -14   2  10       36.15       44.56      7.17 o 
 -13   2  10        2.28        2.74      4.37 o 
 -12   2  10       52.49       50.77      5.09 o 
 -11   2  10       40.29       47.40      5.04 o 
 -10   2  10       79.54       77.72      5.68 o 
  -9   2  10      107.33      108.30      6.51 o 
  -8   2  10      383.60      352.67      8.62 o 
  -7   2  10      439.89      430.12      7.38 o 
  -6   2  10      121.65      102.99      4.96 o 
  -5   2  10       17.73       17.53      2.26 o 
  -4   2  10      165.45      190.25      7.23 o 
  -3   2  10       55.64       48.76      3.93 o 
  -2   2  10      206.05      194.80      9.75 o 
  -1   2  10      458.93      448.33     11.01 o 
   0   2  10       14.50       19.67      2.82 o 
   1   2  10      169.35      144.50      6.72 o 
   2   2  10       93.03       94.14      5.80 o 
   3   2  10      779.14      773.47     14.94 o 
   4   2  10      346.51      372.30     12.50 o 
   5   2  10      118.94      114.42      6.26 o 
   6   2  10       80.72       83.04      5.93 o 
   7   2  10       98.91      101.53      7.10 o 
   8   2  10      134.09      135.34     10.04 o 
   9   2  10       46.48       50.64      6.33 o 
  10   2  10      199.84      207.58     14.12 o 
  11   2  10       17.05       17.78      3.91 o 
 -15   3  10      104.07       98.83     16.08 o 
 -14   3  10       15.86       13.38      5.34 o 
 -13   3  10      203.68      206.55     15.46 o 
 -12   3  10       37.27       47.33      4.90 o 
 -11   3  10       52.20       54.16      5.45 o 
 -10   3  10      194.72      174.16     10.91 o 
  -9   3  10      556.26      529.40     12.72 o 
  -8   3  10      171.41      167.42      7.75 o 
  -7   3  10      333.79      326.91      4.83 o 
  -6   3  10      550.51      537.99      7.72 o 
  -5   3  10      634.80      644.60     11.30 o 
  -4   3  10      223.78      212.72      6.79 o 
  -3   3  10      716.58      725.20     13.79 o 
  -2   3  10      238.73      209.04     11.78 o 
  -1   3  10      138.42      128.56      6.59 o 
   0   3  10      115.15      111.51      7.64 o 
   1   3  10      394.24      390.07     11.39 o 
   2   3  10       84.03       77.32      5.03 o 
   3   3  10       74.69       75.66      5.08 o 
   4   3  10       25.60       23.81      3.54 o 
   5   3  10        7.54       11.06      3.39 o 
   6   3  10       18.91       23.41      3.93 o 
   7   3  10      197.97      183.22      9.27 o 
   8   3  10       82.86       99.15      7.97 o 
   9   3  10       48.75       44.98      5.64 o 
  10   3  10      534.83      615.11     25.93 o 
 -15   4  10       16.55       18.71     10.22 o 
 -14   4  10      174.76      178.28     11.02 o 
 -13   4  10       87.34       83.76      6.72 o 
 -12   4  10        8.75        8.15      3.50 o 
 -11   4  10       97.51       95.29      6.91 o 
 -10   4  10      639.71      627.65     15.75 o 
  -9   4  10       60.96       52.27      5.35 o 
  -8   4  10      844.74      812.23     18.72 o 
  -7   4  10      176.65      149.16      9.93 o 
  -6   4  10     1136.22     1142.95     17.11 o 
  -5   4  10      335.06      314.38      6.92 o 
  -4   4  10      402.44      381.39      8.07 o 
  -3   4  10     1234.85     1273.37     21.62 o 
  -2   4  10     1815.21     1898.83     21.43 o 
  -1   4  10      716.11      692.61     13.65 o 
   0   4  10      529.26      521.09     11.41 o 
   1   4  10      455.89      479.12     10.10 o 
   2   4  10      245.95      247.09     10.59 o 
   3   4  10       38.62       25.24      3.52 o 
   4   4  10      306.05      313.75     13.90 o 
   5   4  10      359.15      347.42     11.41 o 
   6   4  10       60.89       57.91      5.51 o 
   7   4  10       82.09       86.72      6.55 o 
   8   4  10        2.09        5.17      2.93 o 
   9   4  10       13.45       16.82      4.03 o 
  10   4  10       32.13       31.51      5.51 o 
 -14   5  10       41.84       37.33      5.71 o 
 -13   5  10       63.48       71.54      6.93 o 
 -12   5  10      121.59      125.64      8.50 o 
 -11   5  10       14.34       15.20      3.63 o 
 -10   5  10      185.97      180.06      8.90 o 
  -9   5  10      246.64      258.04     10.81 o 
  -8   5  10      126.23      113.51      6.89 o 
  -7   5  10      163.71      158.13      8.68 o 
  -6   5  10      314.88      283.58      9.27 o 
  -5   5  10      184.47      171.63      5.42 o 
  -4   5  10      831.64      812.60     15.29 o 
  -3   5  10      233.02      233.26      7.41 o 
  -2   5  10      660.27      651.22     12.40 o 
  -1   5  10       22.11       22.70      3.33 o 
   0   5  10     1555.75     1544.59     17.90 o 
   1   5  10       81.63       81.27      5.46 o 
   2   5  10       52.62       39.41      3.91 o 
   3   5  10       96.13       94.91      6.56 o 
   4   5  10      329.64      347.13     10.86 o 
   5   5  10       50.17       44.41      4.68 o 
   6   5  10      303.65      331.56     13.39 o 
   7   5  10      101.54      111.72      8.04 o 
   8   5  10      140.09      143.21     10.19 o 
   9   5  10       41.81       43.09      5.81 o 
 -14   6  10      135.34      148.87     13.35 o 
 -13   6  10        4.80        5.18      3.62 o 
 -12   6  10       77.04       73.87      8.59 o 
 -11   6  10       65.23       63.71      6.34 o 
 -10   6  10        4.25        7.26      3.68 o 
  -9   6  10       28.34       23.58      4.11 o 
  -8   6  10       27.28       21.02      3.65 o 
  -7   6  10       39.95       35.70      4.94 o 
  -6   6  10       37.58       35.02      4.35 o 
  -5   6  10      794.83      764.02     11.47 o 
  -4   6  10      418.99      426.97     12.93 o 
  -3   6  10      755.46      741.41     11.35 o 
  -2   6  10      384.83      388.12      9.37 o 
  -1   6  10      352.39      356.36     10.79 o 
   0   6  10      139.48      130.64      6.54 o 
   1   6  10        4.29        6.72      3.02 o 
   2   6  10      234.06      232.99      9.93 o 
   3   6  10      150.13      125.43      6.84 o 
   4   6  10       12.90       14.09      3.68 o 
   5   6  10       22.49       29.52      4.29 o 
   6   6  10       53.58       42.53      4.84 o 
   7   6  10      157.89      176.56     10.99 o 
   8   6  10        7.14        5.46      2.80 o 
   9   6  10      106.29      114.52      9.54 o 
 -13   7  10       24.65       28.02      5.17 o 
 -12   7  10       92.90      105.60      7.78 o 
 -11   7  10       49.47       52.30      6.94 o 
 -10   7  10        7.39        7.85      3.54 o 
  -9   7  10       27.48       21.65      4.66 o 
  -8   7  10      310.43      334.19     12.84 o 
  -7   7  10       12.56       10.16      3.44 o 
  -6   7  10        0.80        8.85      3.97 o 
  -5   7  10       11.41        8.49      3.08 o 
  -4   7  10      469.49      432.12      8.97 o 
  -3   7  10       93.16       93.64      5.36 o 
  -2   7  10      319.15      323.96      8.78 o 
  -1   7  10       56.85       53.06      4.09 o 
   0   7  10      388.29      383.58     10.52 o 
   1   7  10      151.53      124.94      6.55 o 
   2   7  10      108.90      127.77      9.42 o 
   3   7  10       31.57       32.46      4.38 o 
   4   7  10        5.11        9.63      3.19 o 
   5   7  10        6.84        8.69      3.56 o 
   6   7  10       58.97       61.33      6.37 o 
   7   7  10       26.88       27.53      4.60 o 
   8   7  10       64.64       57.80      6.17 o 
 -12   8  10      362.59      450.15     31.20 o 
 -11   8  10      159.85      168.96     16.37 o 
 -10   8  10       39.65       42.88      5.73 o 
  -9   8  10      167.93      168.67     10.00 o 
  -8   8  10      144.30      143.82      9.80 o 
  -7   8  10       23.25       19.22      3.99 o 
  -6   8  10       47.56       47.13      5.32 o 
  -5   8  10      556.26      592.25     13.58 o 
  -4   8  10       55.25       50.01      5.83 o 
  -3   8  10       66.36       60.20      4.86 o 
  -2   8  10       47.25       47.54      4.18 o 
  -1   8  10       90.10       90.64      6.18 o 
   0   8  10      313.47      315.21     10.37 o 
   1   8  10       62.22       61.30      5.56 o 
   2   8  10        4.74        4.50      2.33 o 
   3   8  10       24.39       20.19      4.73 o 
   4   8  10       17.89       13.29      3.56 o 
   5   8  10       11.67        8.72      3.02 o 
   6   8  10       41.89       34.09      5.33 o 
   7   8  10        8.79        6.82      2.69 o 
 -11   9  10      179.13      198.63     18.71 o 
 -10   9  10       11.86       14.79      7.80 o 
  -9   9  10      154.47      183.84     26.48 o 
  -8   9  10      114.90      140.24     15.51 o 
  -7   9  10       56.61       49.88      6.72 o 
  -6   9  10      477.14      545.66     16.49 o 
  -5   9  10       82.09       87.80      6.19 o 
  -4   9  10       44.44       40.18      4.49 o 
  -3   9  10      140.28      142.67     11.27 o 
  -2   9  10       15.78       14.45      2.74 o 
  -1   9  10      213.93      223.16      9.75 o 
   0   9  10       21.18       20.92      3.85 o 
   1   9  10       16.85       17.62      3.32 o 
   2   9  10       99.89       92.04      7.72 o 
   3   9  10       26.91       24.05      5.13 o 
   4   9  10       85.20       74.04      9.04 o 
   5   9  10       92.49       78.96     11.32 o 
   6   9  10       19.66       19.80      7.00 o 
  -9  10  10        7.11       11.46     10.35 o 
  -8  10  10       35.60       35.92     10.25 o 
  -7  10  10        5.21        4.54      6.43 o 
  -6  10  10       44.03       47.02     12.15 o 
  -5  10  10       62.93       62.11     19.49 o 
  -4  10  10        2.30        5.55      6.66 o 
  -3  10  10       16.79       16.78      6.63 o 
  -2  10  10       60.43       48.85     10.78 o 
  -1  10  10       37.49       37.90      8.44 o 
   0  10  10      151.88      148.57     12.59 o 
   1  10  10       92.09       73.14     17.18 o 
   2  10  10       57.97       58.14     11.54 o 
   3  10  10       16.90       12.85      6.33 o 
   4  10  10       22.77       18.62      5.39 o 
  -7  11  10       39.83       45.58     11.27 o 
  -6  11  10       36.04       26.06      8.03 o 
  -5  11  10      111.13      146.91     16.98 o 
  -4  11  10       63.03       59.36     15.22 o 
  -3  11  10      161.92      173.52     17.93 o 
  -2  11  10       66.91       70.40     18.64 o 
  -1  11  10       20.25       16.39      7.71 o 
   0  11  10       43.78       41.35      6.67 o 
   1  11  10       16.81       22.05      6.09 o 
   2  11  10        1.02        2.12      4.96 o 
 -15   0  11       72.10       66.38     15.09 o 
 -14   0  11       10.23        8.95      7.74 o 
 -13   0  11       50.58       40.69     11.92 o 
 -12   0  11       30.66       26.78     10.81 o 
 -11   0  11      727.48      679.21     75.46 o 
 -10   0  11        0.65        1.91      1.71 o 
  -9   0  11       37.33       27.49      5.29 o 
  -8   0  11      379.97      353.90     16.53 o 
  -7   0  11      199.86      167.87     11.24 o 
  -6   0  11        3.60        1.87      2.56 o 
  -5   0  11      892.43      850.33     22.20 o 
  -4   0  11       27.79       22.53      4.60 o 
  -3   0  11       13.51        8.93      3.47 o 
  -2   0  11     1514.93     1491.52    121.49 o 
  -1   0  11        3.16        3.13      3.77 o 
   0   0  11      568.37      522.13     30.35 o 
   1   0  11        0.66       10.26      4.20 o 
   2   0  11      605.37      569.49     29.70 o 
   3   0  11       20.74       11.37      5.75 o 
   4   0  11        0.06        4.70      4.96 o 
   5   0  11      418.09      382.45     28.26 o 
   6   0  11      132.20      129.17     12.87 o 
   7   0  11       15.58       11.78      5.08 o 
   8   0  11       94.91       90.17     10.19 o 
   9   0  11      120.84      148.02     15.18 o 
  10   0  11      164.92      154.43     22.34 o 
 -15   1  11      177.92      187.06     38.45 o 
 -14   1  11       12.75       24.94      7.44 o 
 -13   1  11       46.97       37.26      7.14 o 
 -12   1  11       31.76       35.34      7.98 o 
 -11   1  11       20.82       16.84      3.64 o 
 -10   1  11      183.54      193.93     11.63 o 
  -9   1  11      284.66      184.99     55.24 o 
  -8   1  11      112.50      108.55      5.17 o 
  -7   1  11        6.89        5.77      1.92 o 
  -6   1  11      141.53      132.84      6.37 o 
  -5   1  11      103.10       97.89      5.47 o 
  -4   1  11     1154.21     1213.91     16.29 o 
  -3   1  11       39.73       37.62      4.15 o 
  -2   1  11       30.82       28.61      3.28 o 
  -1   1  11      338.16      321.69      8.82 o 
   0   1  11      959.60      993.63     16.26 o 
   1   1  11      905.63      887.60     15.94 o 
   2   1  11     1060.02     1093.26     15.79 o 
   3   1  11       67.89       72.28      5.35 o 
   4   1  11      354.31      318.31      9.53 o 
   5   1  11      455.84      485.57     12.01 o 
   6   1  11      198.37      210.45      9.59 o 
   7   1  11        3.68        5.04      2.74 o 
   8   1  11      173.86      183.72      9.94 o 
   9   1  11       36.67       39.34      5.70 o 
  10   1  11       28.01       30.53      5.08 o 
 -15   2  11       17.55       13.24      5.57 o 
 -14   2  11      230.60      234.11     25.71 o 
 -13   2  11      126.83      136.30     10.99 o 
 -12   2  11       12.36        7.19      3.67 o 
 -11   2  11      255.21      238.59      9.27 o 
 -10   2  11       74.04       65.43      5.46 o 
  -9   2  11      675.54      696.67     14.39 o 
  -8   2  11      451.82      425.38     10.41 o 
  -7   2  11      249.12      244.73     10.37 o 
  -6   2  11      113.55      105.62      6.95 o 
  -5   2  11      103.14       83.32      4.88 o 
  -4   2  11      148.77      154.22      6.48 o 
  -3   2  11       94.54       91.13      5.67 o 
  -2   2  11      108.18      107.68      5.37 o 
  -1   2  11      306.46      328.03      8.46 o 
   0   2  11      366.50      373.58     14.94 o 
   1   2  11      319.55      323.88      8.76 o 
   2   2  11       72.69       73.71      6.59 o 
   3   2  11      230.66      219.56      8.60 o 
   4   2  11      298.92      303.99     10.82 o 
   5   2  11      263.98      258.09     10.68 o 
   6   2  11        4.88        7.14      3.56 o 
   7   2  11        4.17        6.65      3.61 o 
   8   2  11       53.79       51.45      6.54 o 
   9   2  11       49.79       50.16      6.17 o 
  10   2  11      213.30      243.33     13.54 o 
 -15   3  11      113.66      119.87     11.14 o 
 -14   3  11       53.82       54.53      8.84 o 
 -13   3  11      101.66      101.22     15.64 o 
 -12   3  11      141.40      155.20      9.86 o 
 -11   3  11       10.31       17.05      4.01 o 
 -10   3  11       80.74       81.12      6.73 o 
  -9   3  11      564.64      594.86     13.82 o 
  -8   3  11      304.01      280.83      9.73 o 
  -7   3  11      285.76      274.68      9.83 o 
  -6   3  11      630.11      602.46     10.28 o 
  -5   3  11      107.50       96.97      7.07 o 
  -4   3  11      778.65      777.87     16.67 o 
  -3   3  11      838.23      857.14     19.86 o 
  -2   3  11       63.22       64.79      5.26 o 
  -1   3  11     1627.36     1697.06     24.11 o 
   0   3  11      977.12      963.10     16.58 o 
   1   3  11       31.29       28.57      3.86 o 
   2   3  11      568.67      535.58     11.38 o 
   3   3  11       15.74       12.10      3.33 o 
   4   3  11       37.67       32.12      4.34 o 
   5   3  11      128.37      131.93      6.77 o 
   6   3  11       32.67       28.93      3.84 o 
   7   3  11       20.92       20.60      4.45 o 
   8   3  11       30.29       28.76      4.92 o 
   9   3  11       88.29       91.66     10.48 o 
 -15   4  11       22.03       19.73      6.56 o 
 -14   4  11        6.61        6.63      4.89 o 
 -13   4  11        8.33        8.65      4.30 o 
 -12   4  11      252.34      268.01     14.00 o 
 -11   4  11      134.78      131.82      8.04 o 
 -10   4  11       96.97       94.10      8.51 o 
  -9   4  11      506.29      514.06     13.74 o 
  -8   4  11        2.54        4.91      3.38 o 
  -7   4  11      143.03      131.50      7.25 o 
  -6   4  11      118.48      111.44      4.84 o 
  -5   4  11      162.03      135.72      7.61 o 
  -4   4  11      583.46      548.29     11.57 o 
  -3   4  11      108.26       89.03      5.75 o 
  -2   4  11      194.68      180.83      7.36 o 
  -1   4  11      782.00      768.14     15.29 o 
   0   4  11      980.72      984.85     14.57 o 
   1   4  11       68.61       71.13      4.83 o 
   2   4  11      329.17      336.02     10.24 o 
   3   4  11      153.29      157.00      7.83 o 
   4   4  11       49.38       47.72      4.92 o 
   5   4  11      265.11      261.45      9.08 o 
   6   4  11        7.34        8.98      3.71 o 
   7   4  11       87.76       84.38      7.09 o 
   8   4  11       79.31       83.60      8.64 o 
   9   4  11        0.14        3.51      3.92 o 
 -14   5  11        6.42        4.52      3.92 o 
 -13   5  11       85.73       75.51      8.96 o 
 -12   5  11        9.74        4.80      3.90 o 
 -11   5  11       10.83       14.26      4.03 o 
 -10   5  11      297.33      304.80     15.06 o 
  -9   5  11       74.71       68.67      6.13 o 
  -8   5  11       89.61       97.95      9.04 o 
  -7   5  11      237.86      237.19      9.21 o 
  -6   5  11      430.94      411.18     13.35 o 
  -5   5  11       37.14       38.99      3.37 o 
  -4   5  11      404.42      411.34     10.18 o 
  -3   5  11      214.62      212.64      7.34 o 
  -2   5  11       77.69       69.29      5.32 o 
  -1   5  11      243.75      236.93     12.61 o 
   0   5  11      760.53      760.17     13.44 o 
   1   5  11      170.18      172.86      7.98 o 
   2   5  11      570.32      552.82     11.75 o 
   3   5  11      222.60      209.12      8.44 o 
   4   5  11      193.30      185.71      8.68 o 
   5   5  11       67.29       65.50      6.10 o 
   6   5  11      168.04      173.93     10.19 o 
   7   5  11       29.46       21.25      4.45 o 
   8   5  11      314.47      346.97     15.66 o 
 -13   6  11        5.10        7.61      4.08 o 
 -12   6  11       55.80       68.54      6.56 o 
 -11   6  11        3.87        4.55      3.48 o 
 -10   6  11       33.71       29.28      4.88 o 
  -9   6  11       25.98       21.29      3.86 o 
  -8   6  11       61.27       58.36      5.57 o 
  -7   6  11       26.35       17.67      3.50 o 
  -6   6  11       22.57       27.57      4.91 o 
  -5   6  11      126.33      116.90      5.12 o 
  -4   6  11      180.71      173.53      6.89 o 
  -3   6  11      854.27      869.90     13.22 o 
  -2   6  11      179.64      200.96      8.06 o 
  -1   6  11        9.33       10.86      3.08 o 
   0   6  11      104.13       95.89      6.78 o 
   1   6  11      107.65      104.06      7.39 o 
   2   6  11       48.95       52.33      5.48 o 
   3   6  11       16.59       15.07      3.62 o 
   4   6  11       19.90       20.14      4.19 o 
   5   6  11      318.73      336.00     12.48 o 
   6   6  11      288.59      319.32     10.71 o 
   7   6  11      384.38      429.90     18.77 o 
   8   6  11       31.24       35.47      5.82 o 
 -13   7  11      233.35      279.38     22.20 o 
 -12   7  11       20.66       21.34      5.61 o 
 -11   7  11      304.15      327.20     15.92 o 
 -10   7  11      107.17      116.98      7.69 o 
  -9   7  11       54.00       49.90      6.11 o 
  -8   7  11       56.66       60.08      5.84 o 
  -7   7  11      165.97      159.40      9.31 o 
  -6   7  11      108.55      109.98      7.02 o 
  -5   7  11      232.79      241.00     12.62 o 
  -4   7  11       92.18       87.87      4.93 o 
  -3   7  11      230.09      222.15     10.00 o 
  -2   7  11       15.05       19.62      3.46 o 
  -1   7  11       54.50       56.22      4.37 o 
   0   7  11       25.42       24.06      3.79 o 
   1   7  11       86.76       81.03      5.99 o 
   2   7  11       83.09       85.67      6.15 o 
   3   7  11       65.60       71.80      5.90 o 
   4   7  11      107.33      100.60      6.81 o 
   5   7  11       50.95       48.81      5.20 o 
   6   7  11       15.54       13.41      3.69 o 
   7   7  11        4.55        5.35      2.75 o 
 -11   8  11       91.09       88.12      6.99 o 
 -10   8  11       56.90       58.05      7.95 o 
  -9   8  11      163.60      162.56      8.66 o 
  -8   8  11       50.45       45.49      5.37 o 
  -7   8  11       11.80       13.46      4.05 o 
  -6   8  11       45.42       56.45      7.08 o 
  -5   8  11      255.98      270.00      9.89 o 
  -4   8  11      167.07      183.87      9.33 o 
  -3   8  11       20.88       20.38      3.32 o 
  -2   8  11      251.37      260.71      9.83 o 
  -1   8  11      203.21      190.24     16.26 o 
   0   8  11      191.91      199.39     10.49 o 
   1   8  11      144.00      152.10     11.32 o 
   2   8  11       63.41       74.26      6.52 o 
   3   8  11       75.96       85.96      6.03 o 
   4   8  11       45.05       47.61      5.29 o 
   5   8  11      169.39      178.31      8.73 o 
   6   8  11      101.72      101.22      9.08 o 
 -10   9  11       79.16       86.86     14.14 o 
  -9   9  11       28.56       33.40      9.86 o 
  -8   9  11       56.47       46.99     11.04 o 
  -7   9  11       49.81       61.58     15.22 o 
  -6   9  11      147.17      179.07     18.84 o 
  -5   9  11        7.41        9.33      3.31 o 
  -4   9  11       31.29       29.12      3.97 o 
  -3   9  11       31.11       30.69      4.91 o 
  -2   9  11       73.57       71.91     10.64 o 
  -1   9  11      112.38      111.83      9.68 o 
   0   9  11       29.72       22.76      3.65 o 
   1   9  11       24.44       32.72      6.33 o 
   2   9  11      137.89      145.74     12.76 o 
   3   9  11        1.42        7.38      5.03 o 
   4   9  11       61.30       62.79      8.46 o 
   5   9  11      122.07      140.86     11.69 o 
  -8  10  11       37.92       20.90     10.91 o 
  -7  10  11      160.91      182.79     26.71 o 
  -6  10  11        1.13        2.22      6.76 o 
  -5  10  11        3.97       10.35      7.48 o 
  -4  10  11       13.34       14.86      7.71 o 
  -3  10  11      290.09      308.18     43.56 o 
  -2  10  11       14.81       24.59      9.67 o 
  -1  10  11       25.12       31.44      8.23 o 
   0  10  11       61.58       66.45      9.30 o 
   1  10  11       67.59       62.09     14.52 o 
   2  10  11       38.53       33.40      6.55 o 
   3  10  11       22.76       22.96      9.57 o 
  -5  11  11      181.55      191.18     19.43 o 
  -4  11  11       31.26       34.97     10.38 o 
  -3  11  11      195.79      219.23     34.91 o 
  -2  11  11       45.01       47.87     14.01 o 
  -1  11  11       91.77      120.55     30.86 o 
 -15   0  12       78.96       93.03     24.69 o 
 -14   0  12        6.10       11.49      7.61 o 
 -13   0  12        5.77       10.42      5.29 o 
 -12   0  12        5.76       11.46     10.91 o 
 -11   0  12      233.79      205.58     18.35 o 
 -10   0  12       85.12       72.42     11.72 o 
  -9   0  12       99.07       89.04     10.38 o 
  -8   0  12       83.63       83.55     11.23 o 
  -7   0  12      128.49      129.01     12.24 o 
  -6   0  12     1120.09     1117.16     64.70 o 
  -5   0  12      338.61      286.67     14.01 o 
  -4   0  12      651.51      597.60     20.17 o 
  -3   0  12      112.74      114.23     10.48 o 
  -2   0  12        2.91        5.33      4.47 o 
  -1   0  12      244.33      241.66     12.42 o 
   0   0  12      350.91      355.26     16.55 o 
   1   0  12       87.99       83.64      7.80 o 
   2   0  12       14.59       15.18      4.83 o 
   3   0  12      513.22      460.26     26.73 o 
   4   0  12      867.15      841.15     43.61 o 
   5   0  12       25.38       33.23      7.82 o 
   6   0  12      103.94       69.88     17.08 o 
   7   0  12      293.83      283.95     20.53 o 
   8   0  12      313.83      338.18     16.69 o 
   9   0  12       10.92       13.69      5.60 o 
 -15   1  12       37.93       41.55      9.37 o 
 -14   1  12       11.65        8.89      6.14 o 
 -13   1  12       69.40       65.25     13.38 o 
 -12   1  12       10.80       11.04      4.57 o 
 -11   1  12       99.57       92.39      9.44 o 
 -10   1  12      103.67       90.54      8.27 o 
  -9   1  12      808.61      817.84     12.89 o 
  -8   1  12       68.82       65.40      6.33 o 
  -7   1  12       74.41       84.95      7.11 o 
  -6   1  12       25.13       29.55      3.58 o 
  -5   1  12       78.23       77.04      5.58 o 
  -4   1  12      136.73      146.74      6.89 o 
  -3   1  12       52.75       51.26      4.17 o 
  -2   1  12      616.93      633.90     12.93 o 
  -1   1  12      445.21      442.18     10.05 o 
   0   1  12      880.82      884.06     15.84 o 
   1   1  12       34.73       31.08      4.01 o 
   2   1  12      374.78      353.13     10.81 o 
   3   1  12      202.82      196.37      8.84 o 
   4   1  12      500.35      515.79     12.32 o 
   5   1  12       36.19       31.53      4.40 o 
   6   1  12       69.44       70.39      6.07 o 
   7   1  12       40.55       33.54      6.08 o 
   8   1  12      140.39      137.09     10.65 o 
   9   1  12      160.99      173.16     11.49 o 
 -15   2  12        5.66        9.78      6.55 o 
 -14   2  12       87.99      104.97     13.69 o 
 -13   2  12       24.20       16.14      5.79 o 
 -12   2  12      335.82      347.94     15.98 o 
 -11   2  12       11.69        9.37      3.27 o 
 -10   2  12        0.44        1.12      1.77 o 
  -9   2  12       18.40       12.75      3.73 o 
  -8   2  12      449.69      423.89     15.26 o 
  -7   2  12      312.98      291.24      9.94 o 
  -6   2  12      314.18      306.49      8.78 o 
  -5   2  12      192.15      181.16      6.97 o 
  -4   2  12      437.33      428.16     17.47 o 
  -3   2  12      105.69       99.70      5.73 o 
  -2   2  12      152.04      151.44      6.09 o 
  -1   2  12       14.70       14.37      2.69 o 
   0   2  12      431.50      432.21     11.80 o 
   1   2  12      218.32      214.30      7.82 o 
   2   2  12      191.57      194.27      9.51 o 
   3   2  12      131.45      119.27      6.53 o 
   4   2  12       64.71       56.87      5.72 o 
   5   2  12        1.83        4.32      3.00 o 
   6   2  12      277.00      287.21     10.28 o 
   7   2  12      221.75      239.44     11.25 o 
   8   2  12       39.78       36.12      6.28 o 
   9   2  12       59.73       56.06      6.61 o 
 -14   3  12       83.19       92.59     14.87 o 
 -13   3  12       67.03       76.91      9.99 o 
 -12   3  12       43.83       33.51      4.87 o 
 -11   3  12       72.22       72.88      7.01 o 
 -10   3  12      175.87      188.38      9.02 o 
  -9   3  12       17.69       15.98      3.68 o 
  -8   3  12      280.67      292.85     18.31 o 
  -7   3  12       66.87       58.28      5.51 o 
  -6   3  12       49.04       43.31      4.99 o 
  -5   3  12       45.62       39.79      4.95 o 
  -4   3  12      161.01      169.51     10.45 o 
  -3   3  12      382.55      399.57     10.43 o 
  -2   3  12       95.80       97.02      6.11 o 
  -1   3  12      185.57      188.88      7.03 o 
   0   3  12      167.05      141.52      9.42 o 
   1   3  12        5.92        8.54      3.26 o 
   2   3  12       45.97       43.91      4.46 o 
   3   3  12       43.25       41.71      4.58 o 
   4   3  12      307.41      289.64     14.71 o 
   5   3  12       26.53       23.01      4.10 o 
   6   3  12      390.20      422.82     16.19 o 
   7   3  12      174.08      185.41     10.80 o 
   8   3  12      332.66      370.41     19.23 o 
 -14   4  12       44.38       49.71      9.70 o 
 -13   4  12      155.90      165.04     10.06 o 
 -12   4  12       63.97       59.38      6.10 o 
 -11   4  12      119.11      121.45      9.71 o 
 -10   4  12        5.61        7.09      3.42 o 
  -9   4  12      225.74      214.82      9.43 o 
  -8   4  12       17.52       15.24      3.80 o 
  -7   4  12      128.83      118.35      8.10 o 
  -6   4  12      106.12      113.16      7.23 o 
  -5   4  12      278.72      285.29      8.48 o 
  -4   4  12       67.83       56.05      4.29 o 
  -3   4  12      221.85      195.95      9.58 o 
  -2   4  12      525.55      503.26     12.11 o 
  -1   4  12      163.98      149.27      7.65 o 
   0   4  12      188.45      167.53      6.74 o 
   1   4  12      610.66      639.73     12.68 o 
   2   4  12      515.19      519.17     13.36 o 
   3   4  12       59.42       61.19      5.87 o 
   4   4  12      131.25      103.74      7.62 o 
   5   4  12       14.80       17.88      3.70 o 
   6   4  12       40.71       44.47      4.94 o 
   7   4  12       70.81       72.79      6.45 o 
   8   4  12      166.01      185.89     15.11 o 
 -13   5  12       45.87       61.19      6.45 o 
 -12   5  12        1.91        6.37      4.43 o 
 -11   5  12        9.53        6.47      3.90 o 
 -10   5  12      198.16      199.74     13.79 o 
  -9   5  12       40.37       33.04      5.04 o 
  -8   5  12      211.57      212.59      9.32 o 
  -7   5  12       38.82       37.52      4.90 o 
  -6   5  12      244.10      234.51     11.27 o 
  -5   5  12      139.10      117.35      8.67 o 
  -4   5  12      281.84      266.58     10.84 o 
  -3   5  12      298.64      299.38     10.04 o 
  -2   5  12       70.32       62.54      5.15 o 
  -1   5  12      714.90      704.11     14.22 o 
   0   5  12       50.32       46.38      4.52 o 
   1   5  12      370.24      349.34     17.45 o 
   2   5  12        8.86        7.01      3.28 o 
   3   5  12       94.77       98.14      6.48 o 
   4   5  12       52.39       55.64      5.06 o 
   5   5  12      215.00      238.24     10.06 o 
   6   5  12      128.04      133.13     10.62 o 
   7   5  12      176.42      206.88      9.76 o 
 -13   6  12       86.20       95.16      8.03 o 
 -12   6  12      107.77      111.40     10.64 o 
 -11   6  12       56.47       52.53      5.68 o 
 -10   6  12       32.73       45.58      6.50 o 
  -9   6  12       40.44       44.80      6.22 o 
  -8   6  12       52.63       62.31      5.99 o 
  -7   6  12       14.21       17.63      4.55 o 
  -6   6  12       26.66       24.23      4.73 o 
  -5   6  12       43.30       37.65      6.11 o 
  -4   6  12      280.97      273.54     10.03 o 
  -3   6  12      309.23      303.91      9.34 o 
  -2   6  12      357.83      398.03     15.04 o 
  -1   6  12       30.74       29.36      3.60 o 
   0   6  12      274.55      275.89     14.51 o 
   1   6  12      218.25      191.91      8.73 o 
   2   6  12      369.89      410.84     10.96 o 
   3   6  12       80.29       76.82      6.21 o 
   4   6  12      115.80      120.21      7.38 o 
   5   6  12      152.63      152.69      8.72 o 
   6   6  12       35.96       30.84      4.76 o 
   7   6  12       31.37       28.03      4.90 o 
 -12   7  12       36.81       37.70      6.73 o 
 -11   7  12      126.24      138.38     10.03 o 
 -10   7  12       57.11       64.83      7.10 o 
  -9   7  12       14.41       11.12      3.41 o 
  -8   7  12       55.90       51.01      5.85 o 
  -7   7  12       20.05       13.05      3.77 o 
  -6   7  12      159.65      147.83      9.10 o 
  -5   7  12      429.24      451.49     14.83 o 
  -4   7  12      232.97      238.36     13.94 o 
  -3   7  12       95.83       86.71      5.52 o 
  -2   7  12       31.74       31.51      4.21 o 
  -1   7  12      395.09      422.45     11.49 o 
   0   7  12       93.54       99.49      6.52 o 
   1   7  12       86.07       86.13      6.24 o 
   2   7  12       18.76       12.88      2.97 o 
   3   7  12       26.94       26.33      4.69 o 
   4   7  12        1.16        5.03      3.08 o 
   5   7  12       19.70       13.37      3.77 o 
   6   7  12       15.88       10.87      4.06 o 
 -11   8  12       88.32      114.68     18.91 o 
 -10   8  12       67.85       74.10      6.68 o 
  -9   8  12       34.40       25.70      5.61 o 
  -8   8  12       13.31       15.50      3.79 o 
  -7   8  12       17.32       16.20      4.01 o 
  -6   8  12       58.48       61.14      5.90 o 
  -5   8  12        9.83       10.93      3.49 o 
  -4   8  12       35.43       37.47      5.21 o 
  -3   8  12        8.21       12.60      4.32 o 
  -2   8  12       20.46       19.38      3.32 o 
  -1   8  12       31.00       28.26      4.14 o 
   0   8  12      240.35      240.69     14.11 o 
   1   8  12      111.31      101.13      6.71 o 
   2   8  12      161.33      166.85      8.71 o 
   3   8  12       43.69       39.35      4.78 o 
   4   8  12      144.88      161.73      8.99 o 
   5   8  12       63.95       59.27      6.30 o 
  -9   9  12       29.04       36.90     12.31 o 
  -8   9  12       15.80       21.62      9.44 o 
  -7   9  12      125.23      136.72     15.44 o 
  -6   9  12      230.79      231.08     31.67 o 
  -5   9  12      234.24      225.40     54.53 o 
  -4   9  12      183.01      178.15     31.18 o 
  -3   9  12      184.14      203.00     45.75 o 
  -2   9  12      164.41      175.61     47.93 o 
  -1   9  12       86.53       72.51     10.07 o 
   0   9  12       30.62       25.15      5.65 o 
   1   9  12        0.88        1.15      3.81 o 
   2   9  12      143.74      155.33     15.08 o 
   3   9  12        2.62       10.02      6.24 o 
  -6  10  12        0.80        6.53      7.51 o 
  -5  10  12       58.09       61.84     12.64 o 
  -4  10  12       15.43       12.28      7.35 o 
  -3  10  12       52.56       50.29     17.76 o 
  -2  10  12       26.29       30.79     12.67 o 
  -1  10  12      231.69      241.01     57.93 o 
   0  10  12       77.55       75.00     27.30 o 
 -14   0  13       10.13       13.42      8.56 o 
 -13   0  13      177.08      186.35     18.74 o 
 -12   0  13       99.89       97.08     24.98 o 
 -11   0  13      137.26      125.65     26.45 o 
 -10   0  13      118.09      116.70     14.60 o 
  -9   0  13      576.89      647.63     17.81 o 
  -8   0  13      503.01      513.85     22.45 o 
  -7   0  13       75.28       69.37      8.06 o 
  -6   0  13      354.32      354.48     12.45 o 
  -5   0  13      398.08      365.38     13.32 o 
  -4   0  13       24.20       18.58      4.22 o 
  -3   0  13     1440.47     1423.42    111.18 o 
  -2   0  13     1007.43      985.02     54.63 o 
  -1   0  13     1788.68     1731.40    138.86 o 
   0   0  13      166.03      142.95     13.47 o 
   1   0  13       22.53       17.30      5.25 o 
   2   0  13      101.87       78.26      7.82 o 
   3   0  13       72.66       62.56      9.96 o 
   4   0  13      242.01      240.43     26.12 o 
   5   0  13      165.23      167.11     15.15 o 
   6   0  13      553.95      595.17     66.47 o 
   7   0  13      202.46      197.01     28.27 o 
   8   0  13       21.48       19.23      5.44 o 
 -14   1  13       44.36       57.88     10.51 o 
 -13   1  13       22.64       33.06      7.49 o 
 -12   1  13      110.88      105.80     15.84 o 
 -11   1  13       51.20       55.23     13.07 o 
 -10   1  13       55.19       49.53      6.79 o 
  -9   1  13      117.88      106.21      9.73 o 
  -8   1  13     1107.37     1165.66     26.18 o 
  -7   1  13      138.51      133.15      6.55 o 
  -6   1  13      109.18       89.02      5.40 o 
  -5   1  13      412.36      401.64      9.43 o 
  -4   1  13       46.77       51.03      4.51 o 
  -3   1  13       43.00       49.51      4.50 o 
  -2   1  13      305.14      312.80     11.10 o 
  -1   1  13      156.98      147.17      8.31 o 
   0   1  13       16.58       21.21      3.25 o 
   1   1  13      544.15      550.05     13.51 o 
   2   1  13      199.63      183.38      7.71 o 
   3   1  13      256.51      255.19      9.38 o 
   4   1  13       40.46       46.30      5.32 o 
   5   1  13       59.69       57.04      5.86 o 
   6   1  13        6.66        9.05      3.71 o 
   7   1  13       24.87       28.48      7.24 o 
   8   1  13      139.30      147.33     10.35 o 
 -14   2  13       77.81      111.58     11.57 o 
 -13   2  13      360.47      411.14     18.48 o 
 -12   2  13       65.77       60.76      9.45 o 
 -11   2  13       42.31       43.86      7.36 o 
 -10   2  13      122.15      110.33      9.44 o 
  -9   2  13      301.91      303.47     16.44 o 
  -8   2  13      330.83      341.82     17.69 o 
  -7   2  13       43.86       41.35      3.98 o 
  -6   2  13      279.27      259.45      8.40 o 
  -5   2  13      163.50      156.14      6.90 o 
  -4   2  13      224.77      220.21      7.55 o 
  -3   2  13       49.93       48.44      4.14 o 
  -2   2  13       22.47       16.62      3.16 o 
  -1   2  13      437.00      450.12     10.65 o 
   0   2  13        9.49       10.54      2.97 o 
   1   2  13       42.97       51.48      5.25 o 
   2   2  13      114.61      115.73      7.33 o 
   3   2  13       92.73       92.66      6.74 o 
   4   2  13       55.83       56.90      6.01 o 
   5   2  13       37.26       37.07      4.86 o 
   6   2  13        9.67        9.66      3.97 o 
   7   2  13      120.49      134.21      8.72 o 
   8   2  13       17.51       16.20      4.78 o 
 -14   3  13        2.36       10.00      7.04 o 
 -13   3  13      119.39      129.38     17.31 o 
 -12   3  13      125.54      126.97     13.92 o 
 -11   3  13       73.53       72.75      8.00 o 
 -10   3  13      173.45      185.38     12.19 o 
  -9   3  13       56.47       59.89      7.53 o 
  -8   3  13      325.78      359.32     16.26 o 
  -7   3  13       78.98       75.56      7.11 o 
  -6   3  13      301.82      289.09      8.75 o 
  -5   3  13      132.99      116.86      8.12 o 
  -4   3  13      122.23      134.35      6.67 o 
  -3   3  13       11.85       14.69      3.16 o 
  -2   3  13      163.85      154.72      7.08 o 
  -1   3  13      564.55      563.32     11.99 o 
   0   3  13      368.85      379.36     11.71 o 
   1   3  13      711.84      742.33     14.29 o 
   2   3  13        3.47        6.42      2.71 o 
   3   3  13       36.53       27.80      4.23 o 
   4   3  13       72.64       58.95      5.66 o 
   5   3  13       24.94       16.03      3.47 o 
   6   3  13       35.64       34.92      4.97 o 
   7   3  13       11.95        9.81      3.46 o 
 -13   4  13      123.83      126.56     16.91 o 
 -12   4  13      155.89      160.44     11.41 o 
 -11   4  13       91.68       88.91      7.61 o 
 -10   4  13      198.59      192.98     14.37 o 
  -9   4  13      130.67      119.01      9.69 o 
  -8   4  13       23.30       25.43      4.46 o 
  -7   4  13       56.20       49.97      5.50 o 
  -6   4  13       74.80       72.65      7.63 o 
  -5   4  13       54.30       57.78      6.04 o 
  -4   4  13        6.36       11.23      4.30 o 
  -3   4  13      226.13      219.53     10.41 o 
  -2   4  13      259.17      257.41     11.18 o 
  -1   4  13       29.14       25.13      3.58 o 
   0   4  13      436.96      450.94     11.09 o 
   1   4  13       42.78       37.11      4.32 o 
   2   4  13       22.14       22.33      3.92 o 
   3   4  13       18.04       13.30      3.00 o 
   4   4  13      233.50      255.02     11.01 o 
   5   4  13      108.73      120.61      7.29 o 
   6   4  13      202.19      217.73      9.76 o 
   7   4  13      212.88      227.81     11.55 o 
 -13   5  13       35.28       40.28      6.02 o 
 -12   5  13       44.16       56.43      7.37 o 
 -11   5  13       32.72       36.32      5.51 o 
 -10   5  13        6.33        7.18      3.73 o 
  -9   5  13        6.03        7.23      3.70 o 
  -8   5  13      119.27      136.71      9.65 o 
  -7   5  13       65.07       66.49      7.15 o 
  -6   5  13      124.50      123.95      9.28 o 
  -5   5  13      118.64      122.84      8.38 o 
  -4   5  13       52.92       49.02      4.59 o 
  -3   5  13      118.33      104.99      6.21 o 
  -2   5  13      280.52      278.19     11.21 o 
  -1   5  13      220.95      219.81     10.03 o 
   0   5  13      286.29      284.97     10.37 o 
   1   5  13       83.62       89.72      6.23 o 
   2   5  13       42.83       48.72      5.21 o 
   3   5  13       38.82       40.20      5.18 o 
   4   5  13       28.46       27.58      4.09 o 
   5   5  13      137.70      139.53      9.35 o 
   6   5  13      131.79      142.54      8.25 o 
 -12   6  13      232.20      273.35     25.81 o 
 -11   6  13       40.07       44.79      5.81 o 
 -10   6  13       23.89       29.39      6.31 o 
  -9   6  13       82.05       66.87      6.05 o 
  -8   6  13      289.01      303.14     12.97 o 
  -7   6  13      154.96      137.84      8.73 o 
  -6   6  13       52.76       54.91      7.49 o 
  -5   6  13      152.97      163.25     10.43 o 
  -4   6  13      188.22      185.71     11.10 o 
  -3   6  13      225.09      243.28     11.24 o 
  -2   6  13      166.14      171.55      9.38 o 
  -1   6  13       40.86       45.43      5.14 o 
   0   6  13      160.45      166.11      7.51 o 
   1   6  13       44.32       39.08      4.97 o 
   2   6  13       35.03       34.37      4.39 o 
   3   6  13       38.46       43.25      5.26 o 
   4   6  13       33.33       34.88      5.13 o 
   5   6  13      210.26      244.88     10.84 o 
 -11   7  13      359.02      391.23     21.67 o 
 -10   7  13       33.46       29.23      5.44 o 
  -9   7  13       93.41       93.05      7.24 o 
  -8   7  13       16.30       17.38      5.13 o 
  -7   7  13      221.86      233.49     14.07 o 
  -6   7  13      139.23      160.97     10.33 o 
  -5   7  13       34.56       45.64      6.84 o 
  -4   7  13      105.31       99.97      7.25 o 
  -3   7  13      140.95      134.26      8.91 o 
  -2   7  13       20.26       19.93      3.38 o 
  -1   7  13       85.15       81.36      5.89 o 
   0   7  13      177.09      179.26     12.37 o 
   1   7  13       35.19       29.67      4.39 o 
   2   7  13       21.75       15.64      3.50 o 
   3   7  13       94.87       98.39      6.73 o 
   4   7  13       24.60       20.74      3.94 o 
  -9   8  13        7.11        8.13      4.19 o 
  -8   8  13       93.98       96.18      7.67 o 
  -7   8  13        4.10        7.24      4.11 o 
  -6   8  13        6.77        7.80      3.31 o 
  -5   8  13       13.05       21.49      4.15 o 
  -4   8  13      105.03      104.90      7.92 o 
  -3   8  13      127.41      130.78     12.83 o 
  -2   8  13      101.92       96.79      7.62 o 
  -1   8  13      402.04      470.73     18.27 o 
   0   8  13       81.73       93.74      6.44 o 
   1   8  13      104.70      109.19      6.77 o 
   2   8  13      183.19      209.21     10.22 o 
   3   8  13       11.77       11.66      3.90 o 
  -7   9  13      147.68      144.91     17.01 o 
  -6   9  13       77.83       72.95     14.56 o 
  -5   9  13       46.93       38.17     13.49 o 
  -4   9  13        0.57        1.34      3.72 o 
  -3   9  13      269.88      278.20     52.93 o 
  -2   9  13       35.36       29.78      9.76 o 
  -1   9  13      240.10      221.97     46.24 o 
   0   9  13      112.05      138.58     12.86 o 
   1   9  13       64.34       49.90      9.67 o 
 -14   0  14       15.17       12.73     11.72 o 
 -13   0  14        8.76        9.08      6.76 o 
 -12   0  14      122.38      167.74     17.73 o 
 -11   0  14       54.54       42.38      9.67 o 
 -10   0  14       38.49       34.97     10.25 o 
  -9   0  14        1.81        6.40      3.34 o 
  -8   0  14      263.20      249.20     10.76 o 
  -7   0  14       53.77       47.93      8.88 o 
  -6   0  14     1198.90     1263.91     28.70 o 
  -5   0  14       34.39       35.33      5.67 o 
  -4   0  14      146.34      139.12     13.64 o 
  -3   0  14       44.71       51.87      7.79 o 
  -2   0  14       83.06       86.47      7.75 o 
  -1   0  14       15.23        8.30      5.87 o 
   0   0  14        4.86        4.75      3.99 o 
   1   0  14        3.08        5.46      4.45 o 
   2   0  14        2.73        7.77      4.37 o 
   3   0  14      224.12      233.51     12.88 o 
   4   0  14        0.21        1.70      4.50 o 
   5   0  14       33.58       22.22      9.93 o 
   6   0  14       46.38       65.37     12.44 o 
   7   0  14       24.92       25.71      9.65 o 
 -14   1  14       52.15       43.68      8.29 o 
 -13   1  14      130.98      133.79     18.54 o 
 -12   1  14       25.77       43.82     12.08 o 
 -11   1  14       49.47       33.50      6.81 o 
 -10   1  14      242.39      276.40     14.90 o 
  -9   1  14      183.52      196.35     11.29 o 
  -8   1  14       23.22       19.39      3.05 o 
  -7   1  14      133.76      130.11      9.53 o 
  -6   1  14      237.09      209.16      8.87 o 
  -5   1  14      271.08      277.90      9.87 o 
  -4   1  14      239.90      210.38      8.80 o 
  -3   1  14      337.89      321.91      9.23 o 
  -2   1  14       32.94       36.77      4.36 o 
  -1   1  14       90.04       86.18      6.34 o 
   0   1  14       45.18       42.22      4.38 o 
   1   1  14       28.21       27.17      4.33 o 
   2   1  14       26.30       34.90      4.64 o 
   3   1  14       17.68       20.03      4.09 o 
   4   1  14      165.93      167.37      9.27 o 
   5   1  14       80.16       78.42      7.48 o 
   6   1  14      321.25      342.36     12.09 o 
 -13   2  14      149.49      169.99     19.77 o 
 -12   2  14       77.14       81.71      9.77 o 
 -11   2  14        9.44       15.77      5.85 o 
 -10   2  14      148.53      147.68     15.12 o 
  -9   2  14       47.33       39.17      5.58 o 
  -8   2  14       29.30       19.93      4.20 o 
  -7   2  14      248.52      253.29      8.78 o 
  -6   2  14       60.89       49.71      4.57 o 
  -5   2  14       22.34       16.70      3.02 o 
  -4   2  14       46.49       50.18      4.65 o 
  -3   2  14      128.52      125.42      6.30 o 
  -2   2  14       89.51       90.17      6.71 o 
  -1   2  14      123.24      123.60      7.73 o 
   0   2  14        6.07        8.94      3.75 o 
   1   2  14      338.38      345.93     11.37 o 
   2   2  14       23.94       23.80      4.10 o 
   3   2  14       17.23       14.28      4.18 o 
   4   2  14       16.16       16.30      4.07 o 
   5   2  14       94.86      116.56      7.74 o 
   6   2  14       38.44       34.72      5.35 o 
 -13   3  14       21.49       18.23      5.65 o 
 -12   3  14       13.59       16.76      6.60 o 
 -11   3  14        0.55        1.94      2.30 o 
 -10   3  14       47.16       51.85      7.80 o 
  -9   3  14      185.47      193.37     11.93 o 
  -8   3  14       28.40       19.92      4.28 o 
  -7   3  14      190.32      171.46     11.25 o 
  -6   3  14       44.18       39.61      4.68 o 
  -5   3  14       76.55       78.35      5.66 o 
  -4   3  14       26.09       19.07      4.40 o 
  -3   3  14       29.66       32.33      4.03 o 
  -2   3  14        7.08        9.25      3.66 o 
  -1   3  14      119.97      120.10      8.21 o 
   0   3  14       50.49       51.11      4.94 o 
   1   3  14      159.00      166.91      7.78 o 
   2   3  14      108.59      103.61      7.27 o 
   3   3  14        4.81        4.75      3.56 o 
   4   3  14      120.03      134.54      7.66 o 
   5   3  14      146.37      159.65      8.87 o 
   6   3  14       52.92       47.78      5.59 o 
 -12   4  14       21.00       23.12     12.11 o 
 -11   4  14       35.99       24.97      5.37 o 
 -10   4  14        1.81        2.88      2.23 o 
  -9   4  14       19.97       17.75      4.00 o 
  -8   4  14       40.98       47.43      6.42 o 
  -7   4  14      151.07      176.96     10.81 o 
  -6   4  14       62.73       71.64      8.30 o 
  -5   4  14       24.22       22.58      3.44 o 
  -4   4  14       40.52       39.25      4.68 o 
  -3   4  14       80.48       91.16      6.77 o 
  -2   4  14       65.60       63.62      6.01 o 
  -1   4  14       30.28       33.06      4.90 o 
   0   4  14      129.48      135.03      7.70 o 
   1   4  14      293.47      296.97     10.94 o 
   2   4  14       26.77       20.96      3.46 o 
   3   4  14      145.82      165.55     11.61 o 
   4   4  14       45.86       34.60      5.02 o 
   5   4  14       25.93       23.86      5.13 o 
 -12   5  14      108.64      111.84      9.24 o 
 -11   5  14       64.28       69.71      9.39 o 
 -10   5  14      285.18      280.61     22.46 o 
  -9   5  14      202.41      216.75     12.67 o 
  -8   5  14       40.56       42.51      5.86 o 
  -7   5  14       72.26       59.96      7.27 o 
  -6   5  14       25.66       34.54      6.61 o 
  -5   5  14      137.80      131.99      9.21 o 
  -4   5  14       34.48       36.63      4.51 o 
  -3   5  14      143.56      134.54      7.10 o 
  -2   5  14      148.31      157.80     11.29 o 
  -1   5  14        3.12        3.24      2.69 o 
   0   5  14      385.98      384.61     15.02 o 
   1   5  14       34.23       32.96      4.86 o 
   2   5  14       64.22       66.04      5.74 o 
   3   5  14      111.55      109.23      9.58 o 
   4   5  14      178.69      190.89      9.17 o 
   5   5  14       53.67       55.45      6.53 o 
 -11   6  14       63.27       70.57      7.20 o 
 -10   6  14       16.84       11.92      4.99 o 
  -9   6  14        5.47        7.35      3.26 o 
  -8   6  14       71.86       82.92      8.48 o 
  -7   6  14        2.42        4.23      3.09 o 
  -6   6  14        5.93        4.05      3.32 o 
  -5   6  14       97.57       92.23      8.71 o 
  -4   6  14      232.26      218.94     11.97 o 
  -3   6  14      228.37      233.23     11.96 o 
  -2   6  14       28.89       25.28      4.61 o 
  -1   6  14       37.04       31.40      4.17 o 
   0   6  14       62.25       63.90      5.57 o 
   1   6  14       89.94       93.77      6.37 o 
   2   6  14       70.03       74.02      6.12 o 
   3   6  14      174.67      193.57      9.69 o 
   4   6  14      108.86      111.51      9.03 o 
 -10   7  14      177.11      205.79     10.58 o 
  -9   7  14       28.51       31.49      5.35 o 
  -8   7  14       74.91       76.58      8.00 o 
  -7   7  14       27.81       32.95      6.16 o 
  -6   7  14       35.91       31.68      5.57 o 
  -5   7  14      153.05      174.86     14.82 o 
  -4   7  14       38.88       47.50      6.80 o 
  -3   7  14       62.56       64.78      8.94 o 
  -2   7  14       32.99       32.95      5.07 o 
  -1   7  14      128.08      122.24      8.99 o 
   0   7  14      100.54      111.62      7.48 o 
   1   7  14       89.45       90.47      6.39 o 
   2   7  14       85.24       89.98      6.78 o 
   3   7  14       24.29       27.31      4.58 o 
  -8   8  14       24.02       23.16      4.50 o 
  -7   8  14       40.38       36.70      5.59 o 
  -6   8  14       28.86       27.69     10.29 o 
  -5   8  14       19.22       13.11      3.75 o 
  -4   8  14       75.15       70.21      6.94 o 
  -3   8  14       42.24       37.23      6.48 o 
  -2   8  14        0.17        3.23      3.15 o 
  -1   8  14       27.45       24.08      5.03 o 
   0   8  14      106.08      112.92      7.30 o 
   1   8  14       48.38       49.37      5.55 o 
 -13   0  15       40.36       36.70     11.92 o 
 -12   0  15       30.49       33.83     11.72 o 
 -11   0  15       14.52        9.70      5.58 o 
 -10   0  15        5.16       20.90     11.04 o 
  -9   0  15       47.70       34.25      9.24 o 
  -8   0  15        0.00        3.48      3.44 o 
  -7   0  15       22.83       18.97      4.40 o 
  -6   0  15       47.38       47.03      7.07 o 
  -5   0  15      121.29      120.01      9.20 o 
  -4   0  15      644.55      577.28     32.46 o 
  -3   0  15      184.16      160.98     15.51 o 
  -2   0  15        0.05        4.26      4.88 o 
  -1   0  15       69.95       59.60      9.27 o 
   0   0  15      218.15      204.61     12.32 o 
   1   0  15       22.39       18.21      5.26 o 
   2   0  15       13.45        9.63      5.49 o 
   3   0  15       71.44       62.24     15.33 o 
   4   0  15       40.71       28.83      9.14 o 
   5   0  15       23.58       25.94      6.74 o 
 -13   1  15       70.25       74.58      9.59 o 
 -12   1  15      386.42      414.55     46.01 o 
 -11   1  15      135.10      130.37     25.99 o 
 -10   1  15       46.20       41.82      7.11 o 
  -9   1  15      187.06      182.80      9.10 o 
  -8   1  15      101.70      116.45      7.62 o 
  -7   1  15      202.32      202.55      7.66 o 
  -6   1  15       18.03       27.25      3.72 o 
  -5   1  15      201.27      198.72      7.76 o 
  -4   1  15       40.06       39.66      4.30 o 
  -3   1  15      193.94      205.34      8.53 o 
  -2   1  15       53.74       48.09      5.22 o 
  -1   1  15      219.20      221.39      8.84 o 
   0   1  15       88.16       94.74      6.63 o 
   1   1  15      399.94      451.66     12.34 o 
   2   1  15       90.95       81.23      7.33 o 
   3   1  15       51.56       59.93      6.00 o 
   4   1  15      227.42      263.98     10.65 o 
   5   1  15       84.51       91.31      7.27 o 
 -12   2  15       51.74       59.22      9.77 o 
 -11   2  15        2.29        7.88      5.36 o 
 -10   2  15       62.65       58.44      8.40 o 
  -9   2  15       22.70       22.68      4.72 o 
  -8   2  15        7.62        6.50      2.58 o 
  -7   2  15       47.91       35.52      4.77 o 
  -6   2  15      127.51      124.72      6.88 o 
  -5   2  15       40.31       36.97      4.78 o 
  -4   2  15       38.07       43.03      4.42 o 
  -3   2  15       85.15       78.85      6.34 o 
  -2   2  15       64.93       60.62      5.65 o 
  -1   2  15       42.48       39.13      5.17 o 
   0   2  15       72.83       76.86      6.60 o 
   1   2  15      119.04      113.56      7.93 o 
   2   2  15      248.90      261.45      9.99 o 
   3   2  15       57.77       61.90      5.92 o 
   4   2  15      182.69      200.09      9.64 o 
   5   2  15        0.77        4.03      3.63 o 
 -12   3  15       10.31       10.74      6.75 o 
 -11   3  15      280.21      306.17     25.04 o 
 -10   3  15        1.48        4.77      2.74 o 
  -9   3  15       10.17        7.99      5.31 o 
  -8   3  15       14.12       18.45      5.13 o 
  -7   3  15       48.87       54.02      7.45 o 
  -6   3  15      116.90      121.99     12.66 o 
  -5   3  15       33.79       35.61      3.92 o 
  -4   3  15       14.46       16.06      3.09 o 
  -3   3  15       13.19       19.01      3.93 o 
  -2   3  15       14.90       12.66      3.82 o 
  -1   3  15      117.56      105.51      6.57 o 
   0   3  15       41.46       33.28      4.64 o 
   1   3  15       49.25       49.77      5.83 o 
   2   3  15      158.67      156.26      8.16 o 
   3   3  15        2.82        7.81      3.78 o 
   4   3  15       58.81       55.83      6.35 o 
 -11   4  15       52.70       42.35     11.49 o 
 -10   4  15      276.85      313.46     23.66 o 
  -9   4  15        2.91        3.72      2.90 o 
  -8   4  15        3.60        3.36      2.15 o 
  -7   4  15       50.43       48.85      6.66 o 
  -6   4  15       36.56       40.48      5.45 o 
  -5   4  15       65.05       69.78      7.51 o 
  -4   4  15      119.87      119.27      8.07 o 
  -3   4  15        2.91        5.74      3.13 o 
  -2   4  15        7.49        5.96      2.77 o 
  -1   4  15      401.29      432.78     11.61 o 
   0   4  15       12.96       15.40      3.92 o 
   1   4  15       55.17       45.28      5.16 o 
   2   4  15        0.48        4.23      3.54 o 
   3   4  15       39.55       34.34      7.62 o 
   4   4  15       12.49        8.92      3.78 o 
 -11   5  15       14.52       11.68      4.16 o 
 -10   5  15        6.47        7.32      3.22 o 
  -9   5  15       45.41       47.28      6.37 o 
  -8   5  15      174.03      181.93     18.70 o 
  -7   5  15      174.95      182.98     14.64 o 
  -6   5  15       24.76       22.77      4.81 o 
  -5   5  15      112.41      107.05      8.63 o 
  -4   5  15      229.92      266.60     13.94 o 
  -3   5  15      134.11      140.47      7.09 o 
  -2   5  15      124.78      117.02      9.58 o 
  -1   5  15       77.79       88.42      7.01 o 
   0   5  15       98.54      108.12      7.48 o 
   1   5  15      119.15      127.54      8.57 o 
   2   5  15       11.90       17.71      5.18 o 
   3   5  15      251.96      259.70     11.09 o 
  -9   6  15       71.28       62.94      6.85 o 
  -8   6  15       63.96       54.78      7.52 o 
  -7   6  15      191.49      209.66     12.78 o 
  -6   6  15        8.82       10.38      3.96 o 
  -5   6  15       16.97       16.01      4.57 o 
  -4   6  15       43.23       40.16      6.28 o 
  -3   6  15       49.19       53.23      6.12 o 
  -2   6  15      132.56      145.57      7.48 o 
  -1   6  15       45.03       45.39      6.10 o 
   0   6  15       23.03       23.17      4.05 o 
   1   6  15       40.05       35.52      4.94 o 
   2   6  15        5.02        8.30      4.04 o 
  -8   7  15       65.79       68.16      8.68 o 
  -7   7  15      124.26      114.32      9.89 o 
  -6   7  15       95.99      113.35      9.81 o 
  -5   7  15      139.56      139.60     12.13 o 
  -4   7  15       54.49       59.08      7.55 o 
  -3   7  15       60.77       49.55      9.70 o 
  -2   7  15       97.24      100.81      8.90 o 
  -1   7  15       71.92       68.25      7.52 o 
   0   7  15       56.23       53.32      6.82 o 
  -4   8  15       11.48        6.14      4.90 o 
 -11   0  16      603.78      687.18     33.34 o 
 -10   0  16       69.01       67.56     12.80 o 
  -9   0  16      111.43      134.82     16.03 o 
  -8   0  16      179.49      208.23     19.13 o 
  -7   0  16       28.98       33.25      7.58 o 
  -6   0  16      245.23      263.20     32.46 o 
  -5   0  16        7.20        3.82      3.68 o 
  -4   0  16        5.07        9.68      5.50 o 
  -3   0  16        2.38        2.81      4.07 o 
  -2   0  16       33.90       32.27      6.41 o 
  -1   0  16       99.57       96.78     11.53 o 
   0   0  16        2.62        4.07      4.54 o 
   1   0  16       76.97       81.43      9.28 o 
   2   0  16       21.97       29.28      6.96 o 
   3   0  16      107.83      115.86     20.24 o 
 -11   1  16       59.22       65.80     14.86 o 
 -10   1  16       14.80       15.16      6.33 o 
  -9   1  16       26.10       33.27      7.73 o 
  -8   1  16      118.85      111.30      8.45 o 
  -7   1  16       18.18       12.36      3.50 o 
  -6   1  16       24.40       23.40      4.45 o 
  -5   1  16      229.32      265.20     11.55 o 
  -4   1  16       90.79       93.41      6.29 o 
  -3   1  16      103.51      116.54      8.41 o 
  -2   1  16       21.04       19.15      3.92 o 
  -1   1  16       37.69       41.93      4.88 o 
   0   1  16       21.42       18.67      3.85 o 
   1   1  16       54.55       48.42      5.88 o 
   2   1  16        7.94        7.33      4.10 o 
   3   1  16       13.98       17.38      4.98 o 
 -11   2  16       86.55      111.61     14.73 o 
 -10   2  16        0.24        2.75      5.55 o 
  -9   2  16       80.44       94.82     11.72 o 
  -8   2  16      198.70      217.49     10.54 o 
  -7   2  16      106.07      104.65     10.49 o 
  -6   2  16      320.40      345.88     15.09 o 
  -5   2  16       43.27       37.24      4.48 o 
  -4   2  16       53.25       51.72      5.90 o 
  -3   2  16       10.37        9.57      3.75 o 
  -2   2  16       33.67       30.13      4.37 o 
  -1   2  16        6.28        8.10      3.55 o 
   0   2  16       83.10       83.32      7.01 o 
   1   2  16       57.38       62.76      6.41 o 
   2   2  16       18.14       19.19      4.49 o 
   3   2  16       38.39       43.64      6.88 o 
 -11   3  16        9.48       14.74      6.07 o 
 -10   3  16       27.18       21.71      8.88 o 
  -9   3  16       48.19       44.68      8.17 o 
  -8   3  16       22.90       20.96      5.00 o 
  -7   3  16       95.10      106.97     10.75 o 
  -6   3  16       76.43       96.03      7.93 o 
  -5   3  16       80.88       90.56      8.15 o 
  -4   3  16       53.93       54.47      5.72 o 
  -3   3  16      101.97      111.43      9.00 o 
  -2   3  16       92.97       84.94      7.22 o 
  -1   3  16       66.85       65.51      5.76 o 
   0   3  16       38.99       36.16      5.05 o 
   1   3  16       61.43       69.38      6.69 o 
   2   3  16       75.98       69.40      6.76 o 
   3   3  16       40.70       45.60      6.01 o 
 -10   4  16       17.66        9.30      4.06 o 
  -9   4  16       88.35      106.06     29.19 o 
  -8   4  16       56.67       66.62      7.50 o 
  -7   4  16      153.93      161.02     11.53 o 
  -6   4  16       18.90       16.10      5.24 o 
  -5   4  16      158.94      170.91     11.16 o 
  -4   4  16       71.09       74.02      8.50 o 
  -3   4  16      182.34      184.09      9.60 o 
  -2   4  16       89.51       90.43      6.55 o 
  -1   4  16      157.59      170.21      9.58 o 
   0   4  16       46.63       50.60      5.81 o 
   1   4  16       65.27       69.16      7.26 o 
   2   4  16      179.93      205.67     10.67 o 
  -9   5  16       12.26       12.31      4.71 o 
  -8   5  16       53.01       43.41      8.13 o 
  -7   5  16       37.96       28.07      5.72 o 
  -6   5  16      267.03      297.50     14.16 o 
  -5   5  16       44.99       34.82      5.84 o 
  -4   5  16        0.34        3.26      4.16 o 
  -3   5  16      122.39      126.74      9.30 o 
  -2   5  16        8.34       12.11      3.76 o 
  -1   5  16      124.74      139.62      8.51 o 
   0   5  16       14.05       15.11      4.73 o 
   1   5  16       29.67       29.26      5.47 o 
  -7   6  16       21.71       17.03      5.23 o 
  -6   6  16       32.91       25.13      5.51 o 
  -5   6  16       11.59       10.55      3.39 o 
  -4   6  16       76.17       77.97      8.81 o 
  -3   6  16       17.54       15.81      4.04 o 
  -2   6  16       25.15       18.68      4.28 o 
  -1   6  16       65.49       57.95      5.86 o 
 -10   0  17      178.17      192.10     31.90 o 
  -9   0  17       26.60       31.48     11.17 o 
  -8   0  17      366.05      454.86     30.56 o 
  -7   0  17        2.77       11.62     12.21 o 
  -6   0  17       13.49       12.68      4.61 o 
  -5   0  17        4.02        4.57      4.28 o 
  -4   0  17      141.38      153.31     11.49 o 
  -3   0  17        7.66        7.03      4.58 o 
  -2   0  17        1.55        6.09      5.29 o 
  -1   0  17       18.49       15.55      5.43 o 
   0   0  17        1.97        0.42      4.82 o 
   1   0  17      277.10      285.31     19.10 o 
 -10   1  17      187.21      218.23     19.93 o 
  -9   1  17      296.61      321.26     17.46 o 
  -8   1  17       27.82       26.56      6.88 o 
  -7   1  17      180.68      229.30     10.87 o 
  -6   1  17       17.43       15.17      4.80 o 
  -5   1  17       28.54       18.35      3.75 o 
  -4   1  17        8.71        6.56      3.65 o 
  -3   1  17       31.58       27.12      4.33 o 
  -2   1  17       90.96      102.75      7.85 o 
  -1   1  17       69.98       80.07      6.32 o 
   0   1  17       30.32       30.88      5.25 o 
   1   1  17       44.62       47.74      5.84 o 
  -9   2  17        7.02        9.45      6.55 o 
  -8   2  17       51.27       49.53      6.46 o 
  -7   2  17       71.28       72.72      7.80 o 
  -6   2  17       62.99       70.44      8.42 o 
  -5   2  17      110.77      124.77      8.78 o 
  -4   2  17      144.93      152.59      9.67 o 
  -3   2  17      374.97      446.56     15.21 o 
  -2   2  17       54.65       52.22      6.19 o 
  -1   2  17      153.97      173.41      8.67 o 
   0   2  17       78.52       82.00      7.06 o 
   1   2  17       94.09       95.01      8.66 o 
  -9   3  17        4.52       13.13      7.39 o 
  -8   3  17       13.75       11.20      6.19 o 
  -7   3  17       24.22       22.30      5.83 o 
  -6   3  17      110.41      125.20      8.96 o 
  -5   3  17       11.92        8.21      4.42 o 
  -4   3  17        1.75        5.55      4.26 o 
  -3   3  17       11.41       12.07      3.43 o 
  -2   3  17       89.09       96.09      7.78 o 
  -1   3  17      152.46      175.24      8.75 o 
   0   3  17       16.71       12.49      4.02 o 
  -8   4  17       74.48       62.40     17.63 o 
  -7   4  17       37.07       26.08      8.03 o 
  -6   4  17       32.17       40.41      6.17 o 
  -5   4  17       47.19       45.81      8.10 o 
  -4   4  17      107.94      111.56     10.72 o 
  -3   4  17       81.42       76.19     10.57 o 
  -2   4  17      261.55      309.27     11.96 o 
  -1   4  17       24.65       21.82      4.43 o 
  -5   5  17       40.38       45.74     10.06 o 
  -4   5  17      134.70      153.11     10.98 o 
  -7   0  18       13.39       26.84     10.91 o 
  -6   0  18      102.14       91.82     15.05 o 
  -5   0  18       33.14       35.92      7.53 o 
  -4   0  18       83.74       87.67      9.59 o 
  -3   0  18       56.07       50.73      8.17 o 
  -2   0  18      128.77      144.97     11.19 o 
  -6   1  18       88.72       97.76      8.74 o 
  -5   1  18       66.22       62.27      7.64 o 
  -4   1  18      285.80      318.94     10.93 o 
  -3   1  18       10.58        8.46      3.73 o 
  -5   2  18       75.17       77.89     10.49 o 
  -4   2  18       89.44      107.05      8.70 o 
                                                 
